# Supplementary material for: Genome-wide analysis identifies gain and loss/change of function within the small multigenic insecticidal Albumin 1 family of Medicago truncatula
Source: BMC Plant Biol. 2016 Mar 10;16:63. doi: 10.1186/s12870-016-0745-0 (PMC4785745; doi:10.1186/s12870-016-0745-0)
Supplement: Additional file 1: Table S2. — PA1 genes identified in the Medicago truncatula genome and features of the deduced proteins. A cluster of tandem duplication repeats is indicated by a vertical line in front of the gene names. AA, number of amino acids; MW, molecular mass in Dalton; pI, isoelectric point; SignalP 4.1 was used to predict the cleaving site of signal peptide; a EMBL ID of Pisum sativum; http://web.expasy.org/compute_pi/ was used to determine the pi and MW values; In the absence of signal peptide cutoff prediction, the complete sequence is shown in Additional file 1: Table S1; ND indicates not determined. (XLSX 16 kb) [file 12870_2016_745_MOESM1_ESM.xlsx]

## Sheet: Sheet1
Additional file 2: Table S2 - PA1 genes identified in the Medicago truncatula genome and features of the deduced proteins.
ID Genes	ID Genes	ID contigs ESTs	ID probeset	Intron	Signal peptide	MW of the proprotein A1	A1(b) sequences and a small C-terminal linker peptide
v 4	v_3.5	TIGR	MtGEA	bp	AA		AA	MW	pI	Sequence
Medtr1g019650.1	Medtr1g019650.1	-		135	27	9301	32	3588	5.83	SCKDNICVGFFLRCGDRCFCYPQIGCVEQIIG
Medtr3g067270.1	Medtr3g067270.1	TA28560_3880	Mtr.23130.1.S1	110	27	12047	42	4566	4.28	VDCTGAYCDDLTGCGDYCFCDVIYFLGNQGVCVPYSAMKKKV
Medtr3g067280.1	Medtr3g067280.1	TA28561_3880	Mtr.23132.1.S1 & Mtr.23132.1.S1_s	110	27	12297	42	4816	4.2	VDCTGVYCDQFTDCAEECFCEVIYFIGSEGICYPYNTMKKKV
Medtr3g067430.1	Medtr3g067430B.1	TA19720_3880	Mtr.47546.1.S1	171	27	12411	48	5132	4.83	AGCQQSCGTFLPGCRNDCECVPVDCTYGVCVGFCENDNVVSGNFHRKV
Medtr3g067437.1	Medtr3g067430A.1	AL388929	Mtr.23143.1.S1	216	27	11258	44	4747	4.86	ESCESRGCIFYINDSCPSGCVCDPIDPVTWAGVCVSYSSIKKKV
Medtr3g067445.1	-	-		168	27	12700	48	5088	6.73	AGCQQSCGTFLPGCRNGCECVLVDCTFGVCVGFCEKDNVVSGNFHRKV
Medtr3g067500.1	-	TA30064_3880	Mtr.38836.1.S1	No intron	(not predicted)	11938	49	5331	4.5	MKKIEGTGCGMPCNEVHDVCDSEDCFCYSEASFSGDGNCVTFTPFIKKV
Medtr3g067510.1	-	TA19717_3880	Mtr.12285.1.S1	358	27	11331	45	4854	4.86	AKCGEACDTQFNFCNAGDGCRCFITDAYLTLPGFCAQLTSIEKKV
Medtr3g067535.1	-	TA19724_3880	Mtr.35797.1.S1	ND	27	12306	46	5290	6.75	AFCFRVPCNPDYGCNGDCVCALTWHPVVPMYECYDPRSYAELKKKV
Medtr3g067540.1	-	TA19723_3880	Mtr.5990.1.S1	1199	27	12675	48	5352	8.29	DKCGAYCPYPRLYCSGDCDCEPFIASLPPRLNFKCVTPHSSAELKKKV
Medtr3g067550.1	-	-		ND	(not predicted)	12675	54	6039	8.58	MKKVEADKCGAYCPYPRLYCSGDCDCEPFIASLPPRLNFKCVTPHSSAELKKKV
Medtr3g067555.1	-	TA19723_3880	Mtr.5990.1.S1	1199	27	12675	48	5352	8.29	DKCGAYCPYPRLYCSGDCDCEPFIASLPPRLNFKCVTPHSSAELKKKV
Medtr3g067570.1	-	-		No intron	(not predicted)	10271	47	5143	7.54	MKKIEGNSLSFCSPTVETGCDYGCYCFICTSWGLGNCEPLSTIKKKV
Medtr3g067580.1	-	-		ND	35	15863	44	4840	5.35	AKCGEDCDTQVNFCNNHDGCQCFVTGVLNQPGWCATLLHIEKKV
Medtr3g067830.1	-	-		699	27	12036	48	5196	7.73	KECRGDCGTFLGLCASGCKCVTHDYVYGCYVGTCENPNLVSGNFQRKV
Medtr3g436100.1	-	TA21227_3880	Mtr.40354.1.S1	514	27	14181	49	5486	5.5	EFCSSVGSFCSPFNTNPCGYLGNCRCVPYYLYGGTCENPFGFEHNMKMI
Medtr3g436120.1	-	-		ND	19	11149	45	4738	4.65	LTCPNSGSLCSPFEVPACGNTIDCRCVPYFLFGGICHSPTSSLNE*
Medtr3g438140.1	-	-		172	(not predicted)	4785	41	4785	10.55	MTYVKLATLAVFMLTTFLIVQMKNVEARHCARYGTKLRPLR
Medtr3g438170.1	-	-		172	(not predicted)	4785	41	4785	10.55	MTYVKLATLAVFMLTTFLIVQMKNVEARHCARYGTKLRPLR
Medtr3g463570.1	-	TA27179_3880	Mtr.41184.1.S1 & Mtr.29142.1.S1 & Mtr.29142.1.S1_s	139	28	12002	42	4508	5.3	ADCLISCSPDSPHCDVGCECHITSLFSGSCFSKFLVDPKKMV
Medtr3g467750.1	Medtr3g067270.1	-		110	27	14987	42	4566	4.28	VDCTGAYCDDLTGCGDYCFCDVIYFLGNQGVCVPYSAMKKKV
Medtr3g467760.1	-	-		ND	27	12476	41	4743	5.1	VDCTGEY*DKITDCEEKCFCEVIYFIGNKGICNPYNTMKKKV
Medtr4g026590.1	Medtr4g026590.1	TA21536_3880	Mtr.51248.1.S1	413	28	13330	50	5949	5.4	CESHLCWAWQPDKVCYSGSEREPGCYCHPETFLNGFCRDYISEHDMMKKM
Medtr5g464350.1	-	TA33586_3880		183	27	4785	40	4243	6.1	GECPSVGRGCTQLLLNPCGNILECICVSRWIYGGSICQSL
Medtr5g464390.1	-	-		168	27	7511	41	4472	4.5	GQCPSAGRSCYQLSPNACGDIEECICHSEWLYDGGICKTLY
Medtr5g464490.1	-	-		196	27	7405	42	4349	6.03	GKCPSAGMVCSPFNPNQCGNVIQCRCIPGFVIEAGICGDNFT
Medtr5g464540.1	-	-		228	26	7717	44	4784	5.38	RHCARYGMPCAVFESNPCGNSITCQCVSLYIFGMSCIDYTGDGL
Medtr5g464590.1	AC146565_19.1	TA35107_3880		171	28	5176	42	4576	4.64	GQCPFAGRVCSQYESNACGDSEECICVSEWSHYDGGICKSRN
Medtr6g017150.1	AC233140_86.1	-		103	28	12448	43	4564	6.12	ADCSGICSPFEMPPCRSSDCRCIPIALIGGFCINPISSIMKMV
Medtr6g017170.1	AC233140_23.1	-		257	27	11233	44	4791	6.1	DECWGPCSVLQTPPCPLSKCYCIPLFLVVGYCSHASSPTVMKMV
Medtr6g036620.1	Medtr6g036620.1	AJ846785	Mtr.7670.1.S1	119	27	12036	42	4474	4.35	QSCSGAVCIRFNTECDAGCYCHTAGTEQTGVCRPNVDGMEME
Medtr6g047880.1	-	TA24001_3880	Mtr.35616.1.S1	752	27	11987	45	4925	4.68	SRCLMALCSATSQTCGEGCFCFPTDPWQGIYDCQPASYKDLVKIS
Medtr6g047900.1	-	-		276	27	14976	41	4516	7.76	DRCAMAVCSDSLKTCGSVYCVCIPNEYRCLPASYKDLVKIP
Medtr6g082060.1	Medtr6g082060.1	-		87	27	13358	52	5921	9.27	QSCLSACTIFGSKPLCVSSRCRHCCKMPLNSFVGLCERRLSTDSERWKRNIL
Medtr7g029540.1	-	TA33237_3880	Mtr.11715.1.S1	426	29	10472	43	4605	6.87	HHCSIGPCSTPWATCGSEYCICIPMGSSNICQPSSYKDVVKIT
Medtr7g044920.1	Medtr7g044920.1	TA38359_3880	Mtr.42382.1.S1	708	26	14128	47	5240	4.94	CSGGLCSVFDKNFPRCEENPDCQCIPWGILYGNCIYLPTKESIVKVV
Medtr7g044980.1	Medtr7g044980.1	TA19259_3880	Mtr.42967.1.S1	629	26	12937	40	4069	7.78	CAATWCTVVETTVCGSGCGCLAWGIFGGNCVPRSSLTKMV
Medtr7g056803.1	-	AJ501715	Mtr.31270.1.S1	ND	27	12344	46	4787	5.47	QSCGGACAVFDSNPKCGSSKCKCVYSIIPFIAGHCDVRSSTDVETD
Medtr7g056817.1	-	TA32858_3880	Mtr.11694.1.S1	ND	27	12767	47	5196	7.77	QSCIGFCSVFDSKPLCGSSRCRCNKPLNNPFVGICERRPSTDAIEME
Medtr8g022400.1	Medtr8g022400.1	-		252	26	13096	45	4669	4.32	AEDCLGICSPFEMPPCPSSSCRCIPVILIGGNCVDPSSPTITKMV
Medtr8g022420.1	Medtr8g022420.1	-		497	25	12660	45	4641	4.68	AEECSGICSPFQMPPCPSSNCRCIPLVLAGGNCVDPSSPTITKMV
Medtr8g022430.1	Medtr8g022430.1	-	Mtr.3200.1.S1	277	27	12540	44	4662	5.78	TDCSGACSPFEMPPCRSSDCRCIPIGLVAGYCTYPSSPTVMKMV
Medtr8g056800.1	Medtr8g056800.1	-		No intron	no signal peptide	10521	-	-	-	no A1b sequence- ONLY PA1a sequence
Medtr8g461020.1	-	-		No intron	28	15661	42	4952	7.76	LPECDKKECNRWKEHCSKECLCIELFMGIGYCYPIPTAMKKL
Medtr0093s0090.1	-	-		170	27	7357	41	4282	8.67	RLCPTAGTACSQRRGNSCGGIECICVSQGYPYDGGICKSRN
Medtr0112s0040.1	-	-		165	27	5847	26	2764	8.08	AGQCPSVGSMIDMSQKLKTNHACYPP
Medtr0112s0050.1	-	-		195	27	7610	42	4565	6.03	YCARYGMRCSIFELNPCGNSITCQCVSLQIFGMTCIGVPDGL
Medtr0416s0030.1	-	-		198	27	7703	44	4649	7.8	GQCARVGMRCSRALPNPCGDIVTCRCVHLHLVGSTCIDYTGDGL
-	AC146565_12.1	TA19866_3880		171	28	4649	44	4649	7.8	GQCARVGMRCSRALPNPCGDIVTCRCVHLHLVGSTCIDYTGDGL
-	AC146565_18.1	-		285	27	4649	44	4649	7.8	GQCARVGMRCSRALPNPCGDIVTCRCVHLHLVGSTCIDYTGDGL
-	AC146565_34.1	-		197	27	4682	44	4682	8.35	GQCARVGMRCSRALPNPCGGDIITCRCVRLHLIGSTCVDYTGDGL
-	-	TA24778_3880	Mtr.7499.1.S1	-	27	14103	49	5287	8.65	ASCPNVGAVCSPFETKPCGNVKDCRCLPWGLFFGTCINPTGSKYNMKMI
AJ574790.1			Mtr.3199.1.S1	270	27	15727	45	4703	4.32	AEDCSGICSPFEMPPCPSSSCRCIPVILIGGNYVDPSSPTITKMV
Pisum sativum A1b (AJ574793)a				83	26	11234	43	4478	8.36	ASCNGVCSPFEMPPCGTSACRCIPVGLVIGYCRNPSGVFLRTN
