# Supplementary material for: Genome-wide analysis identifies gain and loss/change of function within the small multigenic insecticidal Albumin 1 family of Medicago truncatula
Source: BMC Plant Biol. 2016 Mar 10;16:63. doi: 10.1186/s12870-016-0745-0 (PMC4785745; doi:10.1186/s12870-016-0745-0)
Supplement: Additional file 3: Table S3. — Diversity of the cysteine motif in Medicaco truncatula PA1b types. The consensus motif of each PA1b type was deduced from the analysis of the mature sequences of the 53 Medicago truncatula PA1b presented in Additional file 1: Table S1. Medtr3g438140.1 and Medtr3g438170.1 are very short sequences and were excluded from the survey. Similarly, Medtr8g056800 was excluded from this table because it lacks the A1b sequence. A cysteine residue is missing in AJ574790.1 and Medtr3g467750.1. Medtr3g067830.1 and Medtr6g082060.1 subfamily members harbor an extra cysteine residue. Medtr3g067445.1 and Medtr3g067430.1 subfamily members harbor two extra cysteine residues. Medtr6g082060.1 displays no CXC motif. (XLSX 15 kb) [file 12870_2016_745_MOESM3_ESM.xlsx]

## Sheet: Sheet1
Additional file 3 - Table S3: Diversity of the cysteine motif in Medicaco truncatula PA1b types
				4 different cysteine topologies (5 to 8 cysteines and number of flanking amino acid residues)
Species	Cysteine topologies group	N	Representative motifb		1		2		3		4		5		6		7		8		Mtr IDsc
Medicago truncatula
	I (5 Cys)	1	CX3CX7CX4CXC		C	X6	C	X7	C	X5	C	X	C								AJ574790.1
		1	CX10CX3CXCX11C		C	X10			C	X3	C	X	C	X11	C						Medtr3g467750.1
		1	CX7CX3CXCX2CX7C		C	X7	C	X3	C	X	C	X2	C	X7	C						Medtr3g067570.1
		3	CX4CX5CX3CXCX11C		C	X4	C	X5	C	X3	C	X	C	X11	C						Medtr3g067270.1; Medtr3g067280.1; Medtr3g467750.1
		1	CX4CX5CX3CXCX12C		C	X4	C	X5	C	X3	C	X	C	X12	C						Medtr3g067535.1
		1	CX4CX6CX3CXCX5C		C	X4	C	X6	C	X3	C	X	C	X5	C						Medt1g019650.1
		1	CX4CX6CX4CXCX6C		C	X4	C	X6	C	X4	C	X	C	X6	C						Medtr6g047900.1
		1	CX4CX6CX4CXCX8C		C	X4	C	X6	C	X4	C	X	C	X8	C						Medtr7g029540.1
		1	CX3CX6CX3CXCX9C		C	X3	C	X6	C	X3	C	X	C	X9	C						Medtr3g463570.1
		1	CX4CX6CX3CXCX9C		C	X4	C	X6	C	X3	C	X	C	X9	C						Medtr8g461020.1
		1	CX5CX6CX3CXCX10C		C	X5	C	X6	C	X3	C	X	C	X10	C						Medtr6g036620.1
		1	CX3CX6CX4CXCX11C		C	X3	C	X6	C	X4	C	X	C	X11	C						Medtr3g067500.1
		1	CX3CX6CX5CXCX11C		C	X3	C	X6	C	X5	C	X	C	X11	C						Medtr3g067580.1
		1	CX5CX6CX3CXCX11C		C	X5	C	X6	C	X3	C	X	C	X11	C						Medtr6g047880.1
	II (6 Cys)	1	CX3CX6CX5CXCX12C		C	X3	C	X6	C	X5	C	X	C	X12	C						Medtr3g067510.1
		3	CX3CX6CX3CXCX14C		C	X3	C	X6	C	X3	C	X	C	X14	C						Medtr3g067540.1; Medtr3g067550.1; Medtr3g067555.1
		5	CX3CX7CX4CXCX9C		C	X3	C	X7	C	X4	C	X	C	X9	C						Medtr6g017150.1; Medtr6g017170.1; Medtr8g022430.1; Medtr8g022420.1; Medtr8g022400.1
		1	CX4CX7CX3CXCX9C		C	X4	C	X7	C	X3	C	X	C	X9	C						Medtr7g044980.1
		8	CX6CX7CX5CXCX9C		C	X6	C	X7	C	X5	C	X	C	X9	C						Medtr3g436120.1; Medtr3g436100.1; Medtr5g464540.1; Medtr0112s0050.1; Medtr0416s0030.1; AC146565_12.1; AC146565_18.1; TA24778_3880
		1	CX6CX7CX6CXCX9C		C	X6	C	X7	C	X6	C	X	C	X9	C						AC146565_34.1
		3	CX6CX7CX5CXCX10C		C	X6	C	X7	C	X5	C	X	C	X10	C						Medtr5g464350.1; Medtr5g464390.1; Medtr5g464490.1
		1	CX4CX7CX3CXCX11C		C	X4	C	X7	C	X3	C	X	C	X11	C						Medtr3g067437.1
		1	CX6CX7CX4CXCX11C		C	X6	C	X7	C	X4	C	X	C	X11	C						Medtr0093s0090.1
		1	CX6CX7CX5CXCX11C		C	X6	C	X7	C	X5	C	X	C	X11	C						Medtr5g464590.1
		1	CX4CX8CX9CXCX9C		C	X4	C	X8	C	X9	C	X	C	X9	C						Medtr4g026590.1
		2	CX3CX8CX4CXCX11C		C	X3	C	X8	C	X4	C	X	C	X11	C						Medtr7g056803.1; Medtr7g056817.1
		1	CX4CX9CX5CXCX9C		C	X4	C	X9	C	X5	C	X	C	X9	C						Medtr7g044920.1
	III (7 Cys)	1	CX3CX6CX3CXCX8CX4C		C	X3	C	X6	C	X3	C	X	C	X8	C	X4	C				Medtr3g067830.1
		1	CX3CX8CX4CX2CCX10C		C	X3	C	X8	C	X4	C	X2	C		C	X10	C				Medtr6g082060.1
	IV (8 Cys)	2	CX3CX6CX3CXCX4CX4CX3C		C	X3	C	X6	C	X3	C	X	C	X4	C	X4	C	X3	C		Medtr3g067445.1; Medtr3g067430.1
		49
Glycine max		2	CX3CX7CX4CXCX9C		C	X3	C	X7	C	X4	C	X	C	X9	C						Glyma13g26340.1 et Glyma13g26330.1
		1	CX4CX5CX3CXCX16C		C	X4	C	X5	C	X3	C	X	C	X16	C						Glyma08g24790.1
Lotus japonicus		0	No A1bs
Cajanus cajan	II (6 Cys)	6	CX3CX7CX4CXCX9C		C	X3	C	X7	C	X4	C	X	C	X9	C						C.cajan_39748;C.cajan_40957;C.cajan_44235;C.cajan_44236;C.cajan_44238;C.cajan_46537
		1	CX4CX5CX3CXCX4C		C	X4	C	X5	C	X3	C	X	C	X4	C						C.cajan_40959
Cicer arietinum		1	CX3CX7CX4CXCX11C			X3		X7		X4		X		X11							LOC101509384 (XP_004514273.1)
Pisum sativum		7	CX3CX7CX4CXCX9C		C	X3	C	X7	C	X4	C	X	C	X9	C						P62931(ALB1F_PEA);P62928(ALB1C_PEA);P62929(ALB1D_PEA);P62930(ALB1E_PEA);P62926(ALB1A_PEA);P62927(ALB1B_PEA)
Styphnolobium japonicum		1	CX3CX7CX4CXCX9C		C	X3	C	X7	C	X4	C	X	C	X9	C
