# Supplementary material for: Genome-wide analysis identifies gain and loss/change of function within the small multigenic insecticidal Albumin 1 family of Medicago truncatula
Source: BMC Plant Biol. 2016 Mar 10;16:63. doi: 10.1186/s12870-016-0745-0 (PMC4785745; doi:10.1186/s12870-016-0745-0)
Supplement: Additional file 4: Table S4. — Medicago truncatula tissue gene expression data. This data set was based on expression data from the TIGR gene indices. Others are defined in Methods. (XLSX 10 kb) [file 12870_2016_745_MOESM4_ESM.xlsx]

## Sheet: Sheet1
Additional file 4 - Table S4: Medicago truncatula tissue gene expression data
	IDs gene		IDs TIGR	nESTs	Leaves	Roots	Seeds	Others
	v4	v3.5
		AC146565_12.1	TA19866_3880	26	-	25	-	1
	Medtr5g464590.1	AC146565_19.1	TA35107_3880	2	-	1	-	1
	Medtr5g464350.1		TA33586_3880	3	-	3	-	-
	-	-	TA24778_3880	6	-	6	-	-
	Medtr3g436100.1		TA21227_3880	33	14	1	4	14
	Medtr7g044920.1		TA38359_3880	2	-	-	-	2
	Medtr7g044980.1		TA19259_3880	56	2	31	-	23
	Medtr4g026590.1		TA21536_3880	31	-	25	-	6
	Medtr6g036620.1		AJ846785	1	-	1	-	-
	Medtr7g056817.1		TA32858_3880	3	-	1	-	2
	Medtr7g056803.1		AJ501715	1	-	1	-	-
	Medtr7g029540.1		TA33237_3880	3	-	1	2	-
	Medtr6g047880.1		TA24001_3880	13	-	7	-	6
	Medtr3g463570.1		TA27179_3880	6	-	-	5	1
	Medtr3g067437.1		AL388929	1	-	-	-	1
	Medtr3g067270.1		TA28560_3880	2	-	2	-	-
	Medtr3g067280.1		TA28561_3880	3	-	2	1	-
	Medtr3g067500.1		TA30064_3880	5	-	3	-	2
	Medtr3g067430.1		TA19720_3880	108	1	71	5	31
	Medtr3g067540.1 & Medtr3g067555.1		TA19723_3880	42	36	-	-	6
	Medtr3g067535.1		TA19724_3880	10	9	-	-	1
	Medtr3g067510.1		TA19717_3880	12	-	5	-	7
Sum				369	62	186	17	104
Percentage				1	0.16	0.5	0.04	0.28
