# Supplementary material for: Genome-wide analysis identifies gain and loss/change of function within the small multigenic insecticidal Albumin 1 family of Medicago truncatula
Source: BMC Plant Biol. 2016 Mar 10;16:63. doi: 10.1186/s12870-016-0745-0 (PMC4785745; doi:10.1186/s12870-016-0745-0)
Supplement: Additional file 5: Table S8. — Proteomic data for Medicago truncatula seed peptides. Raw analysis of peptides matching from Maldi-Tof analyses, previously published by our group [17, 18]. Reanalysis using the Mtr genome V4 assembly. (XLSX 12 kb) [file 12870_2016_745_MOESM5_ESM.xlsx]

## Sheet: Feuil1
Additional file 8: Identification of PA1b molecular masses in Medicago truncatula seeds
PA1b sequence + propeptide (Expression in Mtr seeds)	AA	PI	Expected (M+H) masses
Medtr3g436100
EFCSSVGSFCSPFNTNPCGYLGNCRCVPYYLYGGTCENPFGFEHNMKMI	49	5.5	5481
EFCSSVGSFCSPFNTNPCGYLGNCRCVPYYLYGGTCENPF	40	4.53	4392.9
EFCSSVGSFCSPFNTNPCGYLGNCRCVPYYLYGGTCENPFG	41	4.53	4449.9
EFCSSVGSFCSPFNTNPCGYLGNCRCVPYYLYGGTCENPFGF	42	4.53	4597 b
EFCSSVGSFCSPFNTNPCGYLGNCRCVPYYLYGGTCENPFGFE	43	4.25	4726.2
EFCSSVGSFCSPFNTNPCGYLGNCRCVPYYLYGGTCENPFGFEH	44	4.75	4862.4
EFCSSVGSFCSPFNTNPCGYLGNCRCVPYYLYGGTCENPFGFEHN	45	4.75	4976.5
EFCSSVGSFCSPFNTNPCGYLGNCRCVPYYLYGGTCENPFGFEHNM	46	4.75	5107.6
EFCSSVGSFCSPFNTNPCGYLGNCRCVPYYLYGGTCENPFGFEHNMK	47	5.5	5235.8
EFCSSVGSFCSPFNTNPCGYLGNCRCVPYYLYGGTCENPFGFEHNMKM	48	5.5	5367
Medtr3g067270
VDCTGAYCDDLTGCGDYCFCDVIYFLGNQGVCVPYSAMKKKV	42	4.28	4561.2 b
VDCTGAYCDDLTGCGDYCFCDVIYFLGNQGVCVPYSAMKKK	41	4.28	4477 b *
VDCTGAYCDDLTGCGDYCFCDVIYFLGNQGVCVPYSAMKK	40	3.97	4333.9
VDCTGAYCDDLTGCGDYCFCDVIYFLGNQGVCVPYSAMK	39	3.66	4205.7
VDCTGAYCDDLTGCGDYCFCDVIYFLGNQGVCVPYSAM	38	3.24	4077.6
VDCTGAYCDDLTGCGDYCFCDVIYFLGNQGVCVPYSA	37	3.24	3946.4
VDCTGAYCDDLTGCGDYCFCDVIYFLGNQGVCVPYS	36	3.24	3875.3
VDCTGAYCDDLTGCGDYCFCDVIYFLGNQGVCVPY	35	3.24	3788.2
VDCTGAYCDDLTGCGDYCFCDVIYFLGNQGVCVP	34	3.24	3625 a
VDCTGAYCDDLTGCGDYCFCDVIYFLGNQGVCV	33	3.24	3527.9
VDCTGAYCDDLTGCGDYCFCDVIYFLGNQGVC	32	3.24	3428.8
Medtr3g067540 & Medtr3g067555
DKCGAYCPYPRLYCSGDCDCEPFIASLPPRLNFKCVTPHSSAELKKKV	48	8.29	5347.2
DKCGAYCPYPRLYCSGDCDCEPFIASLPPRLNFKCVTPHSSAELKKK	47	8.29	5248.1
DKCGAYCPYPRLYCSGDCDCEPFIASLPPRLNFKCVTPHSSAELKK	46	7.76	5119.9 a
DKCGAYCPYPRLYCSGDCDCEPFIASLPPRLNFKCVTPHSSAELK	45	6.71	4991.7
DKCGAYCPYPRLYCSGDCDCEPFIASLPPRLNFKCVTPHSSAEL	44	5.52	4863.5
DKCGAYCPYPRLYCSGDCDCEPFIASLPPRLNFKCVTPHSSAE	43	5.52	4750.4
DKCGAYCPYPRLYCSGDCDCEPFIASLPPRLNFKCVTPHSSA	42	6.71	4621.3
DKCGAYCPYPRLYCSGDCDCEPFIASLPPRLNFKCVTPHSS	41	6.71	4550.2 a
DKCGAYCPYPRLYCSGDCDCEPFIASLPPRLNFKCVTPHS	40	6.71	4463.1
DKCGAYCPYPRLYCSGDCDCEPFIASLPPRLNFKCVTPH	39	6.71	4376.1 c
DKCGAYCPYPRLYCSGDCDCEPFIASLPPRLNFKCVTP	38	6.12	4238.9
Medtr3g463570
ADCLISCSPDSPHCDVGCECHITSLFSGSCFSKFLVDPKKMV	42	5.3	4519.2 b*
ADCLISCSPDSPHCDVGCECHITSLFSGSCFSKFLVDPKKM	41	5.3	4404
ADCLISCSPDSPHCDVGCECHITSLFSGSCFSKFLVDPKK	40	5.3	4272.9
ADCLISCSPDSPHCDVGCECHITSLFSGSCFSKFLVDPK	39	4.73	4144.7
ADCLISCSPDSPHCDVGCECHITSLFSGSCFSKFLVDP	38	4.34	4016.7
ADCLISCSPDSPHCDVGCECHITSLFSGSCFSKFLVD	37	4.34	3919.4
ADCLISCSPDSPHCDVGCECHITSLFSGSCFSKFLV	36	4.64	3804.3
ADCLISCSPDSPHCDVGCECHITSLFSGSCFSKFL	35	4.64	3705.2
ADCLISCSPDSPHCDVGCECHITSLFSGSCFSKF	34	4.64	3705.2
Medtr3g067430
AGCQQSCGTFLPGCRNDCECVPVDCTYGVCVGFCENDNVVSGNFHRKV	48	4.83	5125.7
AGCQQSCGTFLPGCRNDCECVPVDCTYGVCVGFCENDNVVSGNFHRK	47	4.83	5025.6
AGCQQSCGTFLPGCRNDCECVPVDCTYGVCVGFCENDNVVSGNFHR	46	4.43	4900.4
AGCQQSCGTFLPGCRNDCECVPVDCTYGVCVGFCENDNVVSGNFH	45	4.1	4742.2
AGCQQSCGTFLPGCRNDCECVPVDCTYGVCVGFCENDNVVSGNF	44	3.77	4605.1 b
AGCQQSCGTFLPGCRNDCECVPVDCTYGVCVGFCENDNVVSGN	43	3.77	4457.9
AGCQQSCGTFLPGCRNDCECVPVDCTYGVCVGFCENDNVVSG	42	3.77	4343.8
AGCQQSCGTFLPGCRNDCECVPVDCTYGVCVGFCENDNVVS	41	3.77	4286.8
AGCQQSCGTFLPGCRNDCECVPVDCTYGVCVGFCENDNVV	40	3.77	4199.7
AGCQQSCGTFLPGCRNDCECVPVDCTYGVCVGFCENDNV	39	3.77	4100.5
AGCQQSCGTFLPGCRNDCECVPVDCTYGVCVGFCENDN	38	3.77	4001.4
AGCQQSCGTFLPGCRNDCECVPVDCTYGVCVGFCEND	37	3.77	3887.3
AGCQQSCGTFLPGCRNDCECVPVDCTYGVCVGFCEN	36	3.92	3772.2
AGCQQSCGTFLPGCRNDCECVPVDCTYGVCVGFCE	35	3.92	3658.1
AGCQQSCGTFLPGCRNDCECVPVDCTYGVCVGFC	34	4.03	3529
Medtr7g029540
HHCSIGPCSTPWATCGSEYCICIPMGSSNICQPSSYKDVVKIT	43	6.87	4600.3
HHCSIGPCSTPWATCGSEYCICIPMGSSNICQPSSYKDVVKI	42	6.87	4499.2
HHCSIGPCSTPWATCGSEYCICIPMGSSNICQPSSYKDVVK	41	6.87	4386
HHCSIGPCSTPWATCGSEYCICIPMGSSNICQPSSYKDVV	40	5.99	4257.8
HHCSIGPCSTPWATCGSEYCICIPMGSSNICQPSSYKDV	39	5.99	4158.7
HHCSIGPCSTPWATCGSEYCICIPMGSSNICQPSSYKD	38	5.99	4059.6
HHCSIGPCSTPWATCGSEYCICIPMGSSNICQPSSYK	37	6.87	3944.5
HHCSIGPCSTPWATCGSEYCICIPMGSSNICQPSSY	36	5.98	3816.3
HHCSIGPCSTPWATCGSEYCICIPMGSSNICQPSS	35	5.98	3653.1 a
Medtr3g067280
VDCTGVYCDQFTDCAEECFCEVIYFIGSEGICYPYNTMKKKV	42	4.2	4811.5
DCTGVYCDQFTDCAEECFCEVIYFIGSEGICYPYNTMKKKV	41	4.2	4712.3
CTGVYCDQFTDCAEECFCEVIYFIGSEGICYPYNTMKKKV	40	4.36	4597.2 b
VDCTGVYCDQFTDCAEECFCEVIYFIGSEGICYPYNTMKKK	41	4.2	4712.3
DCTGVYCDQFTDCAEECFCEVIYFIGSEGICYPYNTMKKK	40	4.2	4613.2
CTGVYCDQFTDCAEECFCEVIYFIGSEGICYPYNTMKKK	39	4.36	4498.2
VDCTGVYCDQFTDCAEECFCEVIYFIGSEGICYPYNTMKK	40	3.95	4584.2
DCTGVYCDQFTDCAEECFCEVIYFIGSEGICYPYNTMKK	39	3.95	4485
CTGVYCDQFTDCAEECFCEVIYFIGSEGICYPYNTMKK	38	4.08	4369.9
VDCTGVYCDQFTDCAEECFCEVIYFIGSEGICYPYNTMK	39	3.66	4456
VDCTGVYCDQFTDCAEECFCEVIYFIGSEGICYPYNTM	38	3.26	4327.8
VDCTGVYCDQFTDCAEECFCEVIYFIGSEGICYPYNT	37	3.26	4196.6
VDCTGVYCDQFTDCAEECFCEVIYFIGSEGICYPYN	36	3.26	4095.5
VDCTGVYCDQFTDCAEECFCEVIYFIGSEGICYPY	35	3.26	3981.4
VDCTGVYCDQFTDCAEECFCEVIYFIGSEGICYP	34	3.26	3818.2
VDCTGVYCDQFTDCAEECFCEVIYFIGSEGICY	33	3.26	3721.1
VDCTGVYCDQFTDCAEECFCEVIYFIGSEGIC	32	3.26	3557.9
a : Predicted masses in H2O fraction pH5 [Louis et al., 2007]
b: Predicted masses in H2O fraction pH8 [Louis et al., 2007]
c: Predicted masses in Methanol 60 fraction [Louis et al., 2004]
*: Predicted masses considering the oxidation of Methionine
Molecular masses identified by MALDI-TOF in [Louis '04, Louis '07] match with the seeds isoforms identified in our work.
Note that isoforms Medtr3g067280 & Medtr3g463570 found a matching masses with their propeptide.
