# Supplementary material for: Genome-wide analysis identifies gain and loss/change of function within the small multigenic insecticidal Albumin 1 family of Medicago truncatula
Source: BMC Plant Biol. 2016 Mar 10;16:63. doi: 10.1186/s12870-016-0745-0 (PMC4785745; doi:10.1186/s12870-016-0745-0)
Supplement: Additional file 6: Table S1. — Legume species analyzed. Legume species selection data. Genomes with high quality full genomes used for phylogenetic analysis, and additional genomic data sources. (XLSX 82 kb) [file 12870_2016_745_MOESM6_ESM.xlsx]

## Sheet: Feuil1
Additional file 1: Legume species with available genomic data on PlantGDB server as of early 2015 (March 31, 2015), and corresponding NCBI assembly data (March 31, 2015)
http://www.plantgdb.org/prj/ESTCluster/	PlantGDB-assembled Unique Transcript (PUT) Assembly Data
Plant Species	Plant tribe	NCBI assembly data	genome	PlantGDB assembly (detail)
Total available	(NCBI Taxon)	RefSeq assembly accession	coverage	Total # of PUTs	Date	Version
Actinidia chinensis	47.448			47.41	18.734	2008-09-11
Actinidia deliciosa	57.88			57.818	24.981	2008-09-11
Actinidia eriantha	12.665			12.655	5.282	2008-09-11
Adiantum capillus-veneris (maidenhair fern)	30.561			30.49	16.944	2009-06-11
Agrostis stolonifera	13.686			13.685	9.039	2009-09-24
Allium cepa (onion)	20.271			20.251	12.99	2007-08-31
Alnus glutinosa	32.562			32.562	12.483	2012-01-30
Amborella trichopoda	26.403			26.395	15.772	2008-05-05
Antirrhinum majus (snapdragon)	25.452			25.07	13.801	2007-01-10
Aquilegia formosa x Aquilegia pubescens	85.04			85.04	19.615	2007-01-10
Arabidopsis thaliana (thale cress)	1,607,852			1,567,359	543.45	2009-01-18
Arachis duranensis *	Dalbergieae	-		62.765	2011-01-12	181a
Arachis hypogaea (peanut) *	Dalbergieae	-		30.391	2009-06-11	171a
Arachis ipaensis	Dalbergieae	-		19.201	2010-10-25	179a
Aristolochia fimbriata				7.967	2008-05-05	165a
Artemisia annua				154.674	2011-04-22	183a
Avena barbata				21.36	2009-09-24	173a
Avena sativa (oat)				13.499	2009-09-21	173a
Barnadesia spinosa				21.811	2009-01-08	169a
Beta vulgaris (beet)				18.009	2007-01-15	157a
Betula platyphylla				42.079	2012-01-30	187a
Botryococcus braunii				69.555	2012-02-02	187a
Brachypodium distachyon				30.991	2010-01-13	175a
Brassica napus (rape)				145.002	2009-09-29	173a
Brassica oleracea				12.843	2008-01-30	163a
Brassica oleracea var. acephala				42.905	2011-01-13	181a
Brassica oleracea var. alboglabra				13.513	2007-06-15	159a
Brassica rapa (field mustard)				44.998	2009-06-11	171a
Bruguiera gymnorhiza (burma mangrove)				13.332	2010-01-13	175a
• Cajanus cajan (pigeon pea)	Phaseoleae	n/a	10x	58.566	2011-04-23	183a
Camellia sinensis				80.087	2011-04-23	183a
Cannabis sativa				2.671	2010-05-25	177a
Capsicum annuum (chilli pepper)				32.336	2009-06-12	171a
Carica papaya				42.169	2008-09-11	167a
Carthamus tinctorius				22.428	2007-06-15	159a
Casuarina glauca				13.969	2012-01-30	187a
Catharanthus roseus				9.675	2008-05-05	165a
Cenchrus ciliaris				12.364	2008-05-05	165a
Centaurea maculosa				28.506	2007-09-02	161a
Centaurea solstitialis				26.496	2009-01-13	169a
Ceratopteris richardii				4.234	2007-01-16	157a
Chlamydomonas reinhardtii				50.38	2008-01-30	163a
Chlorella variabilis				8.127	2011-01-13	181a
• Cicer arietinum (chick pea)	Cicereae	GCF_000331145.1	120x	17.54	2011-01-13	181a
Cichorium endivia				21.603	2007-06-15	159a
Cichorium intybus				32.617	2009-06-10	171a
Citrullus lanatus				6.119	2011-04-23	183a
Citrus aurantium				11.427	2008-09-11	167a
Citrus clementina				39.468	2009-06-10	171a
Citrus limonia				9.857	2009-09-25	173a
Citrus reticulata				46.876	2008-09-11	167a
Citrus sinensis (sweet orange)				105.294	2008-09-12	167a
Citrus trifoliata				35.13	2009-09-24	173a
Citrus unshiu				10.489	2009-01-08	169a
Coccomyxa subellipsoidea C-169				8.748	2012-01-30	187a
Coffea arabica (arabica coffee)				49.631	2011-04-23	183a
Coffea canephora (robusta coffee)				25.831	2011-04-23	183a
Coffea racemosa				6.54	2011-04-23	183a
Cryptomeria japonica				24.299	2008-09-13	167a
Cucumis melo				17.452	2011-04-23	183a
Cucumis melo subsp. melo				13.692	2008-01-25	163a
Cucumis sativus				5.799	2010-01-15	175a
Curcuma longa				6.627	2007-01-16	157a
Cyamopsis tetragonoloba				7.618	2007-01-16	157a
Cycas rumphii				10.901	2008-01-25	163a
Cynara cardunculus var. scolymus				20.915	2010-10-25	179a
Cynodon dactylon				12.782	2009-01-08	169a
Dactylis glomerata				24.614	2011-04-23	183a
Daucus carota subsp. sativus				8.913	2012-01-30	187a
Dianthus superbus				11.851	2012-01-30	187a
Dioscorea alata				28.003	2011-01-13	181a
Elaeis guineensis				20.874	2009-06-10	171a
Eleusine coracana				1.12	2011-01-12	181a
Elymus wawawaiensis/Elymus lanceolatus mixed EST library				8.782	2009-01-08	169a
Eragrostis curvula				10.948	2008-05-05	165a
Eschscholzia californica				7.546	2010-05-25	177a
Eucalyptus globulus				7.106	2010-10-25	179a
Eucalyptus grandis				20.764	2012-01-30	187a
Eucalyptus gunnii				8.171	2008-05-06	165a
Euonymus alatus				12.279	2011-01-13	181a
Euphorbia esula (leafy spurge)				27.994	2007-01-16	157a
Fagus sylvatica				13.544	2011-01-13	181a
Festuca arundinacea (tall fescue)				32.65	2010-01-14	175a
Festuca pratensis				36.007	2009-09-24	173a
Fragaria vesca				11.527	2008-01-30	163a
Fragaria x ananassa				9.391	2010-05-25	177a
Fraxinus excelsior				6.675	2011-01-13	181a
Gerbera hybrid cultivar				9.66	2009-06-10	171a
Ginkgo biloba				10.21	2009-01-14	169a
• Glycine max (soybean)	Phaseoleae	GCF_000004515.3	8x	259.849	2009-01-15	169a
Glycine soja (wild soybean) *	Phaseoleae	-		11.332	2007-01-17	157a
Glycyrrhiza uralensis	Galegeae	-		12.02	2009-09-25	173a
Gnetum gnemon				6.193	2008-01-25	163a
Gossypium arboreum (tree cotton)				24.597	2007-01-23	157a
Gossypium barbadense				6.712	2011-04-23	183a
Gossypium hirsutum (upland cotton)				98.42	2008-05-08	165a
Gossypium raimondii				27.355	2007-01-23	157a
Guizotia abyssinica				20.579	2009-01-12	169a
Helianthus annuus (common sunflower)				61.175	2009-01-14	169a
Helianthus argophyllus				20.511	2007-01-24	157a
Helianthus ciliaris				16.353	2007-06-15	159a
Helianthus exilis				21.776	2007-01-24	157a
Helianthus paradoxus				20.645	2007-06-15	159a
Helianthus petiolaris				14.885	2007-01-24	157a
Helianthus tuberosus				25.708	2007-06-15	159a
Hevea brasiliensis				4.896	2010-10-25	179a
Hordeum vulgare (barley)				134.482	2009-01-17	169a
Humulus lupulus				9.789	2008-12-02	168a
Ipomoea batatas				12.464	2009-01-14	169a
Ipomoea nil (Japanese morning glory)				22.946	2007-01-24	157a
Jatropha curcas				27.741	2011-05-02	183a
Juglans hindsii x Juglans regia				7.753	2007-06-15	159a
Lactuca perennis				12.747	2007-01-24	157a
Lactuca saligna				12.186	2007-01-24	157a
Lactuca sativa (garden lettuce)				56.013	2012-02-02	187a
Lactuca serriola				74.068	2012-02-03	187a
Lactuca virosa				12.839	2007-01-24	157a
Lens culinaris	Fabeae	-		16.279	2012-01-30	187a
Leymus cinereus x Leymus triticoides				13.567	2008-01-25	163a
Limnanthes alba				4.359	2008-05-06	165a
Linum usitatissimum				47.241	2011-05-02	183a
Liriodendron tulipifera				14.232	2008-05-06	165a
Lolium perenne				10.937	2010-10-25	179a
• Lotus japonicus	Loteae	n/a	21x	56.525	2010-05-26	177a
Malus x domestica (apple)				89.158	2009-10-01	173a
Manihot esculenta (cassava)				30.401	2008-05-07	165a
Marchantia polymorpha (liverwort)				10.959	2007-01-24	157a
Medicago sativa (alfalfa)	Trifolieae	-		6.104	2008-01-30	163a
Medicago sativa subsp. falcata	Trifolieae	-		17.313	2012-01-31	187a
• Medicago truncatula (barrel medic)	Trifolieae	GCF_000219495.1	90x	65.628	2009-01-15	169a
Mesembryanthemum crystallinum (common iceplant)				11.317	2007-01-24	157a
Mesostigma viride				7.371	2007-01-25	157a
Mimulus guttatus (spotted monkey flower)				39.577	2009-09-23	173a
Mimulus guttatus var. nasutus				9.469	2010-01-14	175a
Mimulus lewisii				9.95	2010-01-14	175a
Musa ABB Group				5.167	2009-01-13	169a
Musa acuminata				4.51	2010-01-15	175a
Nicotiana benthamiana				25.297	2009-09-24	173a
Nicotiana langsdorffii x Nicotiana sanderae				6.791	2007-01-25	157a
Nicotiana sylvestris				7.612	2008-03-27	163a
Nicotiana tabacum (common tobacco)				131.942	2009-09-24	173a
Nuphar advena				13.789	2008-05-08	165a
Ocimum basilicum				8.926	2007-01-25	157a
Oryza longistaminata				67.848	2011-05-03	183a
Oryza sativa (rice)				44.644	2008-03-13	163a
Oryza sativa Indica Group				92.9	2009-06-10	171a
Oryza sativa Japonica Group				146.642	2008-03-12	163a
Ostreococcus lucimarinus CCE9901				13.94	2007-08-31	161a
Panax ginseng				20.621	2011-04-25	183a
Panax quinquefolius				3.803	2010-05-26	177a
Panicum virgatum (switchgrass)				120.524	2011-01-13	181a
Papaver somniferum				16.486	2008-09-13	167a
Parthenium argentatum				8.547	2010-05-25	177a
Paullinia cupana var. sorbilis				10.672	2008-09-13	167a
Persea americana				10.928	2008-05-06	165a
Petunia axillaris				25.774	2011-04-25	183a
Petunia axillaris subsp. axillaris				19.609	2009-09-25	173a
Petunia integrifolia subsp. inflata				27.341	2011-04-25	183a
Petunia x hybrida				23.064	2011-04-25	183a
Phalaenopsis aphrodite				194.943	2012-01-31	187a
Phaseolus acutifolius	Phaseoleae	-		36.827	2011-01-14	181a
Phaseolus angustissimus	Phaseoleae	-		3.499	2008-05-06	165a
Phaseolus coccineus *	Phaseoleae	-		221.909	2011-04-25	183a
• Phaseolus vulgaris (kidney bean)	Phaseoleae	GCF_000499845.1	21x	30.218	2011-01-14	181a
Phyllostachys edulis				11.754	2011-04-25	183a
Physalis peruviana				26.699	2012-01-31	187a
Physcomitrella patens				60.395	2009-01-12	169a
Picea abies				8.715	2010-01-14	175a
Picea engelmannii x Picea glauca				13.88	2007-01-26	157a
Picea glauca (white spruce)				48.619	2010-01-19	175a
Picea sitchensis (Sitka spruce)				31.215	2011-04-25	183a
Pinus banksiana				13.04	2010-05-25	177a
Pinus contorta				13.57	2010-01-19	175a
Pinus pinaster (cluster pine)				15.648	2010-05-25	177a
Pinus sylvestris				73.609	2012-02-01	187a
Pinus taeda (loblolly pine)				72.829	2007-01-26	157a
Populus alba x Populus tremula var. glandulosa				5.43	2011-01-14	181a
Populus deltoides				8.186	2008-01-25	163a
Populus euphratica				9.117	2008-01-25	163a
Populus nigra (black poplar)				32.718	2008-01-27	163a
Populus tremula (European aspen)				19.633	2008-01-31	163a
Populus tremula x Populus alba				15.946	2009-01-14	169a
Populus tremula x Populus tremuloides				35.128	2007-01-27	157a
Populus tremuloides (quaking aspen)				5.73	2007-01-27	157a
Populus trichocarpa (western balsam poplar)				29.682	2007-01-27	157a
Populus trichocarpa x Populus deltoides				23.686	2007-01-27	157a
Populus trichocarpa x Populus nigra				9.74	2007-01-27	157a
Populus x canadensis (Canadian poplar)				4.94	2007-01-27	157a
Prosopis juliflora				1.125	2010-10-26	179a
Prunus armeniaca (apricot)				5.637	2007-01-27	157a
Prunus persica (peach)				28.475	2009-06-11	171a
Pseudoroegneria spicata				10.168	2009-01-13	169a
Pseudotsuga menziesii var. menziesii				9.857	2007-09-03	161a
Punica granatum				9.484	2012-02-01	187a
Quercus petraea				23.74	2010-05-25	177a
Quercus robur				29.944	2011-01-14	181a
Raphanus raphanistrum subsp. landra				17.564	2008-05-07	165a
Raphanus raphanistrum subsp. maritimus				17.333	2008-05-07	165a
Raphanus raphanistrum subsp. raphanistrum				33.369	2008-05-07	165a
Raphanus sativus				39.952	2012-02-07	187a
Raphanus sativus var. oleiformis				19.39	2009-09-24	173a
Ricinus communis				12.382	2008-01-31	163a
Saccharum hybrid cultivar (mixed)				48.295	2010-05-26	177a
Saccharum hybrid cultivar CoS 767				11.153	2011-01-14	181a
Saccharum hybrid cultivar SP70-1143				18.963	2010-05-26	177a
Saccharum hybrid cultivar SP80-3280				81.835	2010-05-26	177a
Saccharum officinarum (sugarcane)				131.381	2007-01-27	157a
Salvia miltiorrhiza (Chinese salvia)				5.624	2007-01-28	157a
Saruma henryi				6.754	2007-01-28	157a
Secale cereale (rye)				5.977	2007-01-28	157a
Selaginella moellendorffii				20.542	2008-05-05	165a
Sesamum indicum				59.611	2012-02-01	187a
Silene dioica				20.046	2012-02-01	187a
Silene latifolia				39.7	2012-02-02	187a
Silene marizii				13.565	2012-02-02	187a
Silene vulgaris				11.048	2012-02-02	187a
Siraitia grosvenorii				6.064	2012-02-02	187a
Solanum chacoense				7.11	2008-03-17	163a
Solanum habrochaites				12.011	2010-01-21	175a
Solanum lycopersicum				56.845	2009-06-11	171a
Solanum melongena				25.443	2010-01-21	175a
Solanum pennellii				5.008	2010-01-15	175a
Solanum torvum				9.182	2010-01-15	175a
Solanum tuberosum (potato)				80.344	2011-04-26	183a
Sorghum bicolor (sorghum)				44.954	2007-01-28	157a
Sorghum propinquum				9.061	2007-01-28	157a
Striga hermonthica				23.747	2010-05-26	177a
Syntrichia ruralis				7.087	2009-01-13	169a
Tamarix hispida				8.616	2007-01-28	157a
Taraxacum kok-saghyz				6.995	2010-05-26	177a
Taraxacum officinale				18.333	2007-01-28	157a
Theobroma cacao				57.035	2009-01-13	169a
Trifolium pratense (red clover) *	Trifolieae	-		12.746	2007-01-28	157a
Triphysaria pusilla				25.947	2007-11-12	162b
Triphysaria versicolor				15.255	2007-11-12	162b
Triticum aestivum (bread wheat)				301.765	2008-04-15	163b
Triticum durum				8.513	2012-02-02	187a
Triticum monococcum (one-grained wheat)				6.987	2007-01-28	157a
Tropaeolum majus				4.696	2009-01-13	169a
Vaccinium corymbosum				12.526	2012-02-02	187a
Vigna unguiculata (cowpea) *	Phaseoleae	-		34.736	2008-09-13	167a
Vitis shuttleworthii (calloose grape)	10.704			10.704	5.905	2007-01-28
Vitis vinifera (wine grape)	467.657			353.46	64.796	2009-01-14
Volvox carteri f. nagariensis	132.099			132.096	20.687	2008-05-06
Welwitschia mirabilis	10.137			10.134	6.606	2007-01-29
Wrightia tinctoria	16.433			16.433	8.27	2011-04-26
Zamia vazquezii	11.495			11.495	7.657	2008-05-06
Zea mays	2,166,633			1,293,797	181.717	2009-10-30
Zingiber officinale	38.148			38.103	16.495	2007-01-29
Zinnia violacea	20.879			20.707	17.011	2009-06-11
Zostera marina	10.665			10.664	5.089	2011-04-26
•: reference complete genomes available and selected for the phylogenteic analyses of this study
*: proteomes analysed but not included in the phylogenetic analyses of this study
