# Supplementary material for: Genome-wide analysis identifies gain and loss/change of function within the small multigenic insecticidal Albumin 1 family of Medicago truncatula
Source: BMC Plant Biol. 2016 Mar 10;16:63. doi: 10.1186/s12870-016-0745-0 (PMC4785745; doi:10.1186/s12870-016-0745-0)
Supplement: Additional file 7: — SM5-UnigeneAllGenomes[91pep].fasta. Alignment file for all legume Albumin I peptides (corresponding to species from tree in Fig. 4). (FASTA 20 kb) [file 12870_2016_745_MOESM7_ESM.fasta]

>AC146565_18.1 
--------------------MTYVMLVT--L-AIFMLTTF-L--IVQIKN-VE-AGQCAR
VGMRCSRAL-P-NPC--GD--IVTCR-CVHL-HLV-------------------------
-----------------GSTCIDYTGDGL-------------------------------
------------------------
>AC146565_34.1 
--------------------MTYVKLVT--L-AVFMLTTF-L--IVQIKN-VE-AGQCAR
VGMRCSRAL-P-NPCG-GD--IITCR-CVRL-HLI-------------------------
-----------------GSTCVDYTGDGL-------------------------------
------------------------
>AC146565_12.1 
--------------------MTYVKLAT--L-AVFMLTQFCL--IVQIKN-VE-AGQCAR
VGMRCSRAL-P-NPC--GD--IVTCR-CVHL-HLV-------------------------
-----------------GSTCIDYTGDGL-------------------------------
------------------------
>Medtr0416s0030 
--------------------MTYVKLAN--L-AVFMLTTF-L--IVQIKN-VE-AGQCAR
VGMRCSRAL-P-NPC--GD--IVTCR-CVHL-HLV-------------------------
-----------------GSTCIDYTGDGL-------------------------------
------------------------
>Medtr3g438170 
--------------------MTYVKLAT--L-AVFMLTTF-L--IVQMKN-VE-ARHCAR
YGTKLRPLR---------------------------------------------------
------------------------------------------------------------
------------------------
>Medtr3g438140 
--------------------MTYVKLAT--L-AVFMLTTF-L--IVQMKN-VE-ARHCAR
YGTKLRPLR---------------------------------------------------
------------------------------------------------------------
------------------------
>Medtr0112s0050 
--------------------MTYVKLVT--S-AVFMLTTF-L--IIQTKN-VE--AYCAR
YGMRCSIFE-L-NPC--GN--SITCQ-CVSL-QIF-------------------------
-----------------GMTCIGVPDGL--------------------------------
------------------------
>Medtr5g464540 
--------------------MTYVKLAN--L-AVFMLTTFC----IQTKN-VE-ARHCAR
YGMPCAVFE-S-NPC--GN--SITCQ-CVSL-YIF-------------------------
-----------------GMSCIDYTGDGL-------------------------------
------------------------
>Medtr0112s0040 
--------------------MTYVKLVT--L-AVFMLTIF-L--IIQTKN-VEAAGQCPS
VGSMIDMSQKL----------KTNHA-CYPP-----------------------------
------------------------------------------------------------
------------------------
>Medtr5g464490 
--------------------MTYVKLVT--L-AVFMLTTF-L--IVQTKN-VE-AGKCPS
AGMVCSPFN-P-NQC--GN--VIQCR-CIPGFVIE-------------------------
-----------------AGICGDNFT----------------------------------
------------------------
>Medtr5g464350 
--------------------MTYVKLAT--L-AVFMLTTF-L--IVQTKN-VE-AGECPS
VGRGCTQLL-L-NPC--GN--ILECI-CVSRWIYG-------------------------
-----------------GSICQSL------------------------------------
------------------------
>Medtr5g464390 
--------------------MTYVKLAT--L-AVFMLTIF-L--IVQTKN-VQ-AGQCPS
AGRSCYQLS-P-NAC--GD--IEECI-CHSEWLYD-------------------------
-----------------GGICKTLY-----------------------------------
------------------------
>Medtr5g464590 
--------------------MTYVKLAT--L-AVFMLTQFCL--IVQTKN-VE-EGQCPF
AGRVCSQYE-S-NAC--GD--SEECI-CVSE-----------------------------
------WSHYD------GGICKSRN-----------------------------------
------------------------
>Medtr0093s0090 
--------------------MTYVKLVT--L-AVFMLTTF-L--IVETMN-IE-ARLCPT
AGTACSQRR-G-NSC--GG---IECI-CVSQGYPY-------------------------
----------------DGGICKSRN-----------------------------------
------------------------
>Medtr3g436100 
--------------------MTYVKLIT--L-ALFLVTTL-L--MFQTKN-VE-AEFCSS
VGSFCSPFN-T-NPC--GY--LGNCR-CVPY-YLY------GGTCENPFGF-EHNMKMIE
EHPNLCQTHAECIKKGSGNFCARYANADVEYGWCFASVAEAERYFKIGSNTAVKSLFKIA
SKSKE-QDYLKMALEIAT------
>Medtr3g436120 
-------------------MPRCVCISS----NINCPRHFVA--TFQTKN-VE-ALTCPN
SGSLCSPFE-V-PAC--GN--TIDCR-CVPYFLFG-------------------------
-------------VAEAERYFKIGSNTAVKNLFKIASKSKE-------------------
------QDYLKMALEIAT------
>TA24778_3880 
--------------------MTYVKLAI--L-AVLHLTIF-L--IFQTKN-VE-AASCPN
VGAVCSPFE-T-KPC--GN--VKDCR-CLPW-GLF------FGTCINPTGS-KYNMKMIE
EHPNLCQTHGECIKKGSGNFCARYANADIEYGWCFVSVSEAERYFKIGSNTAVKSFFKIA
SKE---KDYLKMALEIATEE----
>Medtr7g044920 
--------------------MASVKLAL----AVIFLAAF-I--IFPMKK-VE---ACS-
-GGLCSVFDKNFPRC--EE--NPDCQ-CIPWGILY-------GNCIYLPTK-ESIVKVVE
EHPNLCQSHVECTKKGSGSFCARYPDSKNHIGWCFTSNAEAERYFEVGSNPAINNFFKNM
ISNSNEKGFLKMPVEIST------
>Medtr8g056800 
--------------------MRNVTAGG--------LAGF--------------------
----CRPQL--------------------------------------------TITKAVE
EHYNLSQSNNDCIKKGTGSLCAYYPNSELQHGWCFTSNVEAEHYFEVLSNPAINNFLKNI
SYSNG-KGFLKMPVEIAT------
>Medtr8g461020 
-------------------MKPYLSCVN--V-AVFVFRFS-V--MFPMKK-AEALPECDK
KE--CNRWK---EHC------SKECL-CIEL-FMG------IGYCYPI----PTAMKKLK
EHPNLCQSHMDCINKGSGSFCSYYPNSEIQHGLCFTSKVEAERRYFEFEVLAN-------
------ATAKDMPMVVAAA-----
>Medtr7g044980 
--------------------MAYLKFA---LAAVFLATIF----ICPMKK-VE-ACAATW
----CTVVE-T-TVC--GS----GCG-CLAW-GIF------GGNCVPR----SSLTKMVE
EHPNLCQSHIDCIKKGNGSFCARYPNSDIEHGWCFTSNVEAERYFEILINPATNNFLKTV
SHSINGNGFLKMPVEIAS------
>Medtr6g047880 
--------------------MTYLKLTP--L-AVFFLATL-I--ILPMKK-VE-ASRCLM
--ALCSATS---QTC------GEGCF-CFPTDPWQ-----GIYDCQPASY--KDLVKISG
KNPNFCQSHVECKEKGSGSFCARYPSPNVDYGLCVASLSEGEDFFKIASKLTVA------
------KDFLTMLEIA--------
>Medtr6g047900 
--------------------MTYAKLAT--L-AVFFLATL-I--IFPMKK-VE-ADRCAM
--AVCSDSL---KTC--GS---VYCV-CIPN----------EYRCLPASY--KDLVKIPG
KNPNYCQSHVECKEKGRGSFCARYPSPNVDYGWCVASISEAEDFFFKLASKST-------
----VTKDFLKMFEIA--------
>Medtr7g029540 
--------------------MTYVKHAPLAL-AVFLLATL-I--MFPVKK-VE-AHHCSI
--GPCS--TPW-ATC--GS---EYCI-CIPMG--------SSNICQPSSY--KDVVKITG
KNHNFCQSHVECKEKGRGSFCARYPSSKVDYGRCVASISEEED-----------------
--------FLRMSVIV--------
>Medtr7g056803 
--------------------MANAKLAP--L-AVFLLVTF-L--MISMKK-VE-AQSCG-
--GACAVFDSN-PKC--GS--S-KCK-CVYSIIPF-----IAGHCDVR--SSTD-VETDE
EHPNLCRSHVECTEKGIGSFCARYLDPDNQFGWCFASYSEAEEYFKIASKYK--------
----FTKEFLKLPITA--------
>Medtr7g056817 
--------------------MSYAKLTP--L-ALFLFATF-L--MFPMKK-VE-AQSCI-
-GF-CSVFDSK-PLC--GS--S-RCR-CNKPLNNP-----FVGICERR--PSTDAIEMEE
EHQKFCQSHTDCTERGIGTFCARYPNSDNEYGWCFASSSEAEE-YFKIASKYK-------
----FTKEFLKMPITA--------
>Medtr6g082060 
--------------------MAYAKLAP--L-VVFLFATF-L--MFPMEN-VE-AQSCL-
--SACTIFGSK-PLCV-----SSRCRHCCKMPLNS-----FVGLCERRLSTDSERWKRNI
LTTSVSLIWI-AQKKGIGSFCARYSNFDNEHGWCFASISEAEHIFKIASQYLVGRGGPKE
P-----VGYLGMEIG---------
>Medtr6g036620 
--------------------MAYFKLAS--L-AVFLLATF-L--MFPTKN-VE-AQSCS-
-GAVCIRFN---TEC------DAGCY-CHTAGTEQ------TGVCRPN----VDGMEMEE
RHPYLCQSHDECNKKGSGSFCARSPNSDNKNGWCFASFSEAQEYFKFTAKYK--------
----FKRDFLKMPITA--------
>Medtr1g019650 
--------------------MAYAKLIP--L-AVFMLATF-L--MLPMKK-VE--ASCK-
-DNICVGFF---LRC--GD----RCF-CYPQIGCV-------------------EQIIGE
NHPNICHSHVECMNKGSGSFCAHSPILDVDYGWCFAYKSEA-------------------
------EDLLKMSGTA--------
>Medtr4g026590 
--------------------MAYAKLPL--L-VLFLLATFFA--VFPMKK-VE-ACESHL
----CWAWQPD-KVCYSGSEREPGCY-CHPETFLN-------GFCRDYISE-HDMMKKME
EDPNLCQSHADCKKKGSGSFCARNPNTDIKYGWCFLSGSHAQTAFRNALNSE--------
----FENLSLKMPSEVST------
>Medtr3g467760 
--------------------MASVKLAP--F-AVFLLAAF-L--MFPMKK-VE-GVDCNK
--GICNPYN--------------------------------------------TMKKKVE
ENPNLCQTHTECKKKGSGNFCARHINSDVKYGFCFASFSEAQDAYKMAITSNIK------
------KDFLKIPGTTAY------
>Medtr3g067280 
--------------------MASVKLAP--F-AVFLLAAF-L--MFPMKK-VE-GVDCT-
-GVYCDQFT----DC------AEECF-CEVIYFIG-----SEGICYPY----NTMKKKVE
ENPNLCQTHTECKKKGSGNFCARHINSDVKYGFCFASFSEAQDAYKMAITSNIK------
------KDFLKIPGTTAY------
>Medtr3g467750 
--------------------MASVKLAP--F-AVFLLAAF-L--MFPMKK-VE-GVDCT-
-GAYCDDLT----GC------GDYCF-CDVIYFLG-----NQGVCVPY----SAMKKKVE
ENPNLCQTHTECKKKGSGNFCARHINSDVKYGFCFASFSEAQDAYKMAITSNIK------
------KDFLKIPGTTAY------
>Medtr3g067270 
--------------------MASVKLAP--F-AVFLLAAF-L--MFPMKK-VE-GVDCT-
-GAYCDDLT----GC--GD----YCF-CDVIYFLG-----NQGVCVPY----SAMKKKVE
ENPNLCQTHTECKKKGSGNFCARHINSDVKYGFCFASFSEAQDAYKMAITSNIK------
------KDFLKIPGTTAY------
>Medtr3g067437 
--------------------MANVKLAP--F-AVFLLAAF-L--MFPMKK-IE-GESCES
RG--CIFYI-N-DSC------PSGCV-CDPIDPVT-----WAGVCVSY----SSIKKKVE
EHPNYCETHTECTKKGSGNFCARFANSDIKYGWCFASISEAENAFKIASTSEFKNDL---
------------------------
>Medtr3g067550 
--------------------M---------------------------KK-VE-ADKCG-
--AYCPYPR---LYC------SGDCD-CEPFIASL--PPRLNFKCVTPHSS-AELKKKVE
EQPKLCWSHTECTEKGSGNYCARFPNSNLKYGLCFPSISEAVNTFKMASSLKFE------
------KDFLKMSLPA--------
>Medtr3g067555 
--------------------MTYVKLAP--L-AVFLLAAF-L--IFPMKK-VE-ADKCG-
--AYCPYPR---LYC------SGDCD-CEPFIASL--PPRLNFKCVTPHSS-AELKKKVE
EQPKLCWSHTECTEKGSGNYCARFPNSNLKYGLCFPSISEAVNTFKMASSLKFE------
------KDFLKMSLPA--------
>Medtr3g067540 
--------------------MTYVKLAP--L-AVFLLAAF-L--IFPMKK-VE-ADKCG-
--AYCPYPR---LYC------SGDCD-CEPFIASL--PPRLNFKCVTPHSS-AELKKKVE
EQPKLCWSHTECTEKGSGNYCARFPNSNLKYGLCFPSISEAVNTFKMASSLKFE------
------KDFLKMSLPA--------
>Medtr3g067535 
--------------------MTYVKLAP--F-AVFMLAAF-L--IFPMKK-VE-AAFCFR
--VPCNPDY----GC------NGDCV-CALTWHPV----VPMYECYDPRSY-AELKKKVE
EPPKLCWSHAECTKKGSGNYCARFPN--LQYGLCFPSVSEAVNAFKMASSLKFE------
------KDFLKMSLPA--------
>Medtr3g067430 
--------------------MAYVKLAS--F-AVFLLAAF-V--MFPMKK-VE-GAGCQ-
--QSCGTFL---PGC------RNDCE-CVPVDCTY---GVCVGFCENDNVVSGNFHRKVE
EHPKLCMSHDECTKKGSGNYCAHFPNSNLKYGYCFASVSEAQDAYKIASSLK--------
----FKKDFLKMSLPA--------
>Medtr3g067445 
--------------------MAYVKLAP--F-AVFLLAAF-L--MFPMNK-VE-GAGCQQ
S---CGTFL---PGC------RNGCE-CVLVDCTF---GVCVGFCEKDNVVSGNFHRKVD
EHPKLCMSHDECTKKGSGNYCAHFPNSNLKHGFCFASVSEA-------------------
------------------------
>Medtr3g067830 
--------------------MSNVKLAS--F-AVLLLAAF-L--MFPMKK-VE-AKECR-
--GDCGTFL---GLC------ASGCK-CVTHDYVY---GCYVGTCENPNLVSGNFQRKVE
E-PKLCWSHDECTKKGSGNYCARFLNYDT------PSVPE--------------------
------------------------
>Medtr3g067510 
--------------------MAYVKIAP--F-AVFLLAAF-L--MFSMKK-IE-GAKCG-
--EACDTQF---NFCNAGD----GCR-CFITDAYL----TLPGFCAQL----TSIEKKVE
ELPNLCWSHAECIRKGSGNYCAHLPNSDIKYGFCFASISEAEDVLLK-------------
------RDFLKMSVSA--------
>Medtr3g067580 
------------MVLSFDQSMANVKLAP--F-AIFLLAAF-L--MFSMKK-IE-GAKCG-
--EDCDTQV---NFC--NN--HDGCQ-CFVTGVLN-----QPGWCATL----LHIEKKVE
EQPNLCWSHAECIRKGSGNYCAHLPNSNIKYGFCFASISVAEATFKMAASTI--------
----FKSNFLKMSVPA--------
>Medtr3g067570 
--------------------MKKIEGNS--L-------SF--------------------
----CSPTV-E-TGC------DYGCY-CFICTSWG------LGNCEPL----STIKKKVE
EQPNLCWSHDECTKKGSGNYCARFPNSDIKYGWCFASISEEEDA----------------
------------------------
>Medtr3g067500 
--------------------M---------------------------KK-IE-GTGCG-
--MPCNEVH---DVCD-----SEDCF-CYSEASFS-----GDGNCVTF----TPFIKKVE
EHPNLCQTHTECTKKGSGNFCARFPNSNRKYGFCVAANSEAKEAFKMASSSK--------
----LKNYFLKMYVPA--------
>Medtr3g463570 
--------------------MAHVKLAP--FAAVFLLAAF-L--MFPMKK-VE-AADCL-
--ISCSPDS---PHC------DVGCE-CHIT-SLF------SGSCFSK--FLVDPKKMVE
KYSKVCQSHTDCTKKGSGSFCGRYPNSILEYGWCFASESEAEDIFFKIASKSK-------
----FSKDFLKRPITV--------
>Medtr8g022420 
--------------------MAYLRLAH--L-VVFLLATF-S--IFPMMK--G-AEECS-
--GICSPFQ-M-PPCP-----SSNCR-CIPL-VLA------GGNCVDPSS--PTITKMVE
KHANLCQSHADCTKKGSGSFCARYPNPDIKYGWCFSSNSKAQEVFFKISSNPR-------
----FMEDLKIKPGTCGSFFY---
>AJ574790 
--------------------MAYLRLAH--L-VVFLHATFSL--IFPMMK--A-AEDCS-
--GICSPFE-M-PPC--PS--S-SCR-CIPV-ILI------GGNYVDPSS--PTITKMVE
KHANLCQSHADCTKKGSGSFCARYPNPDIEYGWCFSSNSKAQEVFFKISSNPR-------
----FMEDLKIKPGTCGSFFY---
>Medtr8g022400 
--------------------MAYLRLAH--L-VVFLLATFSL--IFPMMK--A-AEDCL-
--GICSPFE-M-PPC--PS--S-SCR-CIPV-ILI------GGNCVDPSS--PTITKMVE
KHANLCQSHADCTKKGSGSFCARYPNPDIEYGWCFSSSSRAQEVFFEISSNPQ-------
----FIKDLKMRPDTCRSSFNLLM
>Medtr6g017170 
--------------------MTYVRLAP--L-VVFLFATL-L--MFLMKK-VG-ADECW-
--GPCSVLQ-T-PPC-----PLSKCY-CIPLFLVV-------GYCSHASS--PTVMKMVE
EHPNLCQSHADCTKKGSGSFCARYPNLDIEYGWCFASNSKAQEVFFEIFSN---------
------YEFI--------------
>Medtr8g022430 
--------------------MAYIRFAH--L-VVFLLAAF-S--LVPTKK-VG-ATDCS-
--GACSPFE-M-PPC--RS--S-DCR-CIPI-GLV------AGYCTYPSS--PTVMKMVE
EHPNLCQSHADCTKKESGSFCARYPNPDIEHGWCFSSNFEAYDVFFNVSSNRG-------
----LIKDFLPMFTLTLDS-----
>Medtr6g017150 
--------------------MAYVRLIP--L-VVFLLAIF-S--TFSMKKLVI-AADCS-
--GICSPFE-M-PPC--RS--S-DCR-CIPI-ALI------GGFCINPIS---SIMKMVE
EHPNLCQSHVDCTKKKSGSFCARYPNPNIEYGWYFASNSEARDVFFNISSNSE-------
----LTKDLLKMHSTTYY------
>PeaAlbumin1E 
--------------------MASVKLAS----LIVLFATL-G--MFLTKN-VG-AASCN-
--GVCSPFE-M-PPC--GS---SACR-CIPV-GLL------IGYCRNPSGV---FLKGND
EHPNLCESDADCKKKGSGNFCGHYPNPDIEYGWCFASKSEAEDVFSKITP----------
------KDLLKSVSTA--------
>PeaAlbumin1D 
--------------------MASVKLAS----LIVLFATL-G--MFLTKN-VG-AASCN-
--GVCSPFE-M-PPC--GT---SACR-CIPV-GLF------IGYCRNPSGV---FLKAND
EHPNLCESDADCRKKGSGNFCGHYPNPDIEYGWCFASKSEAEDFFSKITP----------
------KDLLKSVSTA--------
>PeaAlbumin1A 
--------------------MASVKLAS----LIVLFATL-G--MFLTKN-VG-AASCN-
--GVCSPFE-M-PPC--G---TSACR-CIPV-GLV------VGYCRNPSGV---FLRTND
EHPNLCESDADCRKKGSGNFCGHYPNPDIEYGWCFASKSEAEDFFSKITP----------
------KDLLKSVSTA--------
>PeaAlbumin1F 
--------------------MASVKLAS----LIVLFATL-G--MFLTKN-VG-AASCN-
--GVCSPFE-M-PPC--G---TSACR-CIPV-GLV------IGYCRNPSGV---FLRTND
EHPNLCESDADCRKKGSGKFCGHYPNPGIEYGWCFASKSEAEDFFSKITQ----------
------KDLLKSVSTA--------
>PeaAlbumin1B 
--------------------MASVKLAS----LMVLFATL-G--MFLTKN-VG-AASCN-
--GVCSPFE-M-PPC--GS---SACR-CIPV-GLV------VGYCRHPSGV---FLRTND
EHPNLCESDADCRKKGSGNFCGHYPNPDIEYGWCFASKSEAEDFFSKITQ----------
------KDLLKSVSTA--------
>PeaAlbumin1C 
--------------------MASVKLAS----LIVLFATL-G--MFLTKN-VG-AISCN-
--GVCSPFD-I-PPC--GS---PLCR-CIPA-GLV------IGNCRNPYGV---FLRTND
EHPNLCESDADCRKKGSGTFCGHYPNPDIEYGWCFASKSEAEDVFSKITP----------
------KDLLKSVSTA--------
>Glyma08g24790 
--------------------MSYISLAP--L-AVFLLATS-L--MFSMKK-IE-AGTCAR
SQ--CSNSA----QC--GS----HCG-CLPRPPIPYPFPIDTGLCIGE----PAFVAMIK
EHPKLCQSHDECMKKGSGKFCARYPNPESEYGWCIDSDSEAL------------------
------KGFLKMPTTFAE------
>C.cajan_40959 
--------------------MACVRLAP--L-ALFLLATS-L--LFRMKK-IEAGGNCL-
-DSFCNLSA--------DC--GLGCT-CV------------FGACIGDGL--ASVAKMVE
EHPNLCQSHDECVKKGSGNFCARYLNPRVDYGLCFDSDSQGL------------------
------KEFLAMPTIAE-------
>C.cajan_46537 
--------------------MAYVRLAP--L-ALFLLATS-L--VFPMKE-IE-AVVCN-
--GACSPFE-M-PPC--GS--T-DCR-CIPW-GLF------VGSCIYPTGGVTSVANMIN
QHPNLCQSNEECLKKGSGDFCARYPNDYMDYGWCFDSNSK--AL----------------
------NGFLKMPTTLPK------
>C.cajan_40957 
--------------------MAYVRLAP--L-ALFLLATS-L--VFPMKE-IE-AVVCN-
--GACSPFE-M-PPC--GS--T-DCR-CIPW-ALF------VGSCIYPTGGVTSLANLIN
QHPNLCQSNEECLKKGSGDFCARYPNDYVDYGWCFNSNSK--AL----------------
------NGFLKMPTTLPK------
>C.cajan_39748 
--------------------MAYVRLAP--L-ALFFLATS-V--IFSMKK-TE-AVVCS-
--GVCSPFE-V-PPC--GS--R-DCR-CIPV-GLF------VGYCTYPSGL-ASVTKMIV
EHPNLCQSHLECKKKGSGNFCARYPNNYMDYGWCFDSDSE--AL----------------
------KGFLAMPSAIAK------
>C.cajan_44238 
--------------------MAYVRLAP--L-ALFFLATS-V--IFSMKK-TE-AVVCS-
--GVCSPFE-V-PPC--GS--T-DCR-CIPV-GLF------VGYCTYPSGL-ASVTKMIV
EHPNLCQSHLECKKKGSGNFCARYPNNYMDYGWCFDSDSEAQAL----------------
------KGFLAMPRVIAK------
>C.cajan_44235 
--------------------MAYVRLAP--L-ALFFLATS-V--IFSMKK-TE-AVVCS-
--GVCSPFE-V-PPC--GS--T-DCR-CIPV-GLF------VGYCTYPSGL-ASVTKMIV
EHPNLCQSHLECKKKGSGNFCARYPNNYMDYGWCFDSDSEAQAL----------------
------KGFLAMPRVIAK------
>C.cajan_44236 
--------------------MAYVRLAP--L-ALFFLATS-V--IFSMKK-IE-AVDCS-
--GACSPFE-V-PPC--GS--T-DCR-CIPV-GLF------VGYCTYPSGL-ASVTKMIV
EHPNLCQSHLECKKKGSGNFCARYPNNYMDYGWCFDSDSEAQAL----------------
------KGFLAMPRVIAK------
>Glyma13g26330 
MQEGTSSAKLTTHLNKKSRTMAYARLAP--F-AVFLLATS-I--MFPT-K-IE-AADCN-
--GACSPFE-M-PPC--RS--S-DCR-CVPI-ALF------VGFCIHPTGL-SSVAKMID
EHPNLCQSDDECMKKGSGNFCARYPNNYIDYGWCFDSDSE--AL----------------
------KGFLAMPRAITK------
>Glyma13g26340 
MQEGTGSAKLTTHLNKKSRTMAYARLAP--M-AVFLLATSTI--MFPT-K-IE-AADCN-
--GACSPFE-M-PPC--RS--R-DCR-CVPI-GLV------AGFCIHPTGL-SSVAKMID
EHPNLCQSDDECMKKGSGNFCARYPNNYIDYGWCFDSDSE--AL----------------
------KGFLAMPRATTK------
>Phvul011G205200 
--------------------MAYVRVAP--L-ALFLLATS-I--MFPM-K-IE-AVDCS-
--GACSPFE-V-PPC--GS--R-DCR-CIPI-ALF------VGFCIYPTGL-SSVSKMID
EHPNLCQSHGECMKKGSGNFCARYPNHYVDYGWCFNSGSE--EL----------------
------KGFLAMPRAISK------
>Phvul011G204600 
--------------------MGYARVAP--L-VLFLLATS-M--MFSMKK-IE-AVVCS-
--GVCSPFE-M-PPC--GS--S-DCR-CVPY-GLF------IGSCIHPTGL-SAAAKMID
EHPNLCQFHEECMKKGSGNFCARYPNHYMDYGWCFNSDSD--AL----------------
------KGFLAMPRAISK------
>Phvul011G204500 
--------------------MGYVRVAP--L-ALFLLATS-R------------------
---------------------------------LF------VGSCIHPTGL-SAAAKMID
EHPNLCQFHEECMKKGSGNFCARYPNHYMDYGWCFNSDSD--AL----------------
------KGFLAMPRAISK------
>Phvul011G205500 
--------------------MGYVRVAP--L-ALFLLATS-I--MFPMKK-TE-AVVCS-
--GLCSPFE-V-PPC--GS--ARDCR-CIPV-GLV------VGFCTNPSGL-SSVAKTID
EHPNICQTHEECTKKGSGNFCARYPNDYMDYGWCFNSGSE--EL----------------
------KGFLAMPRAISK------
>Phvul011G205600 
--------------------MANVRVAP--L-ALFLLATS-I--MFPMKK-TE-AVVCS-
--GVCSPFE-R-PPC--GS--TRDCR-CIPY-GLF------IGACTYPSGL-SSVAKTID
EHPNICQTHEECTKKGSGNFCARYPNDYMDYGWCFNSGSD--EL----------------
------KGFLAMPRAISK------
>Phvul011G205400 
--------------------MGYVRVAP--L-ALFLLATS-I--MFSMKK-TE-AVVCS-
--GVCSPFE-M-PPC--GS--S-DCR-CIPY-GLF------IGACTYPRGL-SSVAKTID
EHPNLCRSHGECMKKGSGNFCARYPNDYVDYGWCFNSDSE--EL----------------
------KGFLAMPREISK------
>Phvul011G205300 
--------------------MGYVRVAP--L-ALFLLATS-I--MFSMKK-TE-AVVCS-
--GVCSPFE-M-PPC--GS--S-DCR-CIPY-GLF------IGACTYPRGL-SSVAKTID
EHPNLCRSHGECMKKGSGNFCARYPNDYVDYGWCFNSDSE--EL----------------
------KGFLAMPREISK------
>Phvul011G203800 
--------------------MAFLRLAP--L-ILFFLATS-I--MFSMKK-IE-AVDCS-
--GACSPFE-M-PPC--GS--R-DCR-CVPI-GLF------VGFCIYPVHLSSSVAKVID
EHPNLCHSHEECIKKGSGNFCARYPNHYMDYGWCFNSDSD--QL----------------
------KGFLTMPRAISK------
>Phvul011G203700 
--------------------MAFLRLAP--L-VLFFLATS-L--MFSMKN-IE-AADCS-
--GACSPFE-M-PPC--GS--R-DCR-CVPV-ALV------AGFCIYPVHLSSSVAKMID
EHPNICQSDEECMKKGSGNFCARYPNDYMDYGWCFNSDSD--QL----------------
------KGFLAMPRAISK------
>Phvul011G204700 
---------------MQNQRMAHLRVAP--L-VLFLLATF-I--MFSMKK-IE-AVDCS-
--GACSPFE-T-LPC--RS--Y-DCR-CVPA-GLF------AGFCIHPTGLSSSVAKMID
EHSNLCQSDEECIKKGSGNFCARYPNHYVDYGWCFNSGSE--EL----------------
------KGFLAMPRAISK------
>Phvul011G205000 
--------------------MAHLRLAP--L-VLFLLATF-I--MFSMKK-IE-AVDCS-
--GACSPFE-T-LPC--RS--Y-DCR-CVPA-GLF------AGFCIHPTGLSSSVAKMID
EHSNLCQSDEECIKKGSGNYCARYPNHYVDYGWCFNSDSD--EL----------------
------KGFLAMPRAISK------
>Phvul011G204000 
--------------------M-----------------------IVPHDP-FT-------
--GFCAGLS--------------------------------------------SVAKMID
EHPNLCQSDEECMKKGSGNFCARYPNHYMDYGWCFNSGSEEL------------------
------KGFLAMPRAISK------
>Phvul011G203900 
--------------------MASVRLAP--L-VLFVLATS-I--MFSVKN-IE-AADCS-
--GACSVFE-K-PPC--RS--R-DCF-CIPM-GIF------VGVCISPFGL-SAAAKMID
EHPNLCKSDEECMKKGSGNFCAPYPNHYMNYGWCFNFGSD--EL----------------
------KGFLAMARAISK------
>Phvul011G205100 
--------------------MVYVRVAP--L-ELFVLATF-M--MFSTKN-IE-AAYCS-
--DVCSTFE-M-PPC--GS--R-DCV-CIPF-VPF------VGLCLHPIGLSSSVAKMID
EHPNLCKSDEECMKKGSGNFCAPYPNHYMDYGWCFNSGSE--EL----------------
------KGFLAMPGAISKVW----
>Phvul011G204300 
--------------------M---------L-GLLLWLSF--------------------
---ACNFQV-------------------------------------------SAAAKMID
EHPNLCQSDEECIKKGSGNFCAPYPNHYMDYGLCFNSASDQL------------------
------KGFLAMPTAISK------
>Phvul011G204900 
--------------------MGFVRLAP--L-ALFFLATS-I--MFSM------------
------------------------------------------------------------
---NLCESDEECMKKGSGNFSARYPNDYMDYGWCFNSASDEL------------------
------KGFLAMPRAISK------
>Phvul.011G204400 
--------------------MGFVRVAP--L-ALFFLATS-ILVMFSMKN-IE-AVDCS-
--GACSPASHE-PPC--GS--S-DCR-CFPVIAPF------VGTCYHPTALSSSVAKMID
EDPNLCESDEECIKKGTGNFCARYPNHYVDYGWCFNSGSD--EL----------------
------KGFLAMPTAISK------
>Phvul011G204800 
--------------------------------------------MFSMKN-IE-AAHCS-
--GICYPAYDD-PLC--GS--N-DCL-CKRV-NPM------FGVCIDPTALSSSVAKMID
EDPNLCESDEECIKKGTGNFCARYPNQYMDYGWCFNSDSE--QL----------------
------KSFFAMPRANSN------
>Phvul011G204100 
--------------------MGFVSVAS--L-ALFLLATS-I--MFSMKN-IE-VAACS-
--GACSVFD-T-RPC--GS--S-ECQ-CFPH-GMI------TGTCISRSGLSSSMAKMID
EHPNLCESDEECIKKGTGNFCAPYPNYYMDYGWCFNSGSD--EL----------------
------KGFLAMPRAISK------
>Phvul011G203600 
--------------------MGYVRVAP--L-ALFLLATS-I--MFSMKN-IE-AGECP-
--KACSPNT-R-QPC--GS--S-GCY-CMPT--LE------GGVCL--RGILPPVAKMID
EHPNLCKSHDECIKKGSGNFCAPYPNHYMDYGWCFTSDAE--EL----------------
------KSFLVMPREISK------
>Phvul011G204200 
--------------------MGYVRVAP--L-ALFLLATS-I--MFSMKK-IE-AVDCS-
--GECSPFDMQ-PLC--GS--S-DCS-CVPA-ALF------AGFCAYRSGLSSSVAKTID
EHPNLCESDEECIKKGSGNFCAPYPNHYVDYGWCFNSDSD--EL----------------
------KGFLAMSRAISK------
>S.japonicum japonicum
------------------------------L-ALFLVATF-L--MFPTKK-AE-AADCS-
--GACSPFE-M-PPC--RS--T-DCR-CIPI-VLV------GGFCIYPTGT-ASVMKIVE
QHPNLCESHDDCMKKGSGNFCAPYSNPYIDHGWCL-------------------------
------------------------
