# Supplementary material for: Genome-wide analysis identifies gain and loss/change of function within the small multigenic insecticidal Albumin 1 family of Medicago truncatula
Source: BMC Plant Biol. 2016 Mar 10;16:63. doi: 10.1186/s12870-016-0745-0 (PMC4785745; doi:10.1186/s12870-016-0745-0)
Supplement: Additional file 8: — SM6-UnigeneAllGenomes[91cds].fasta. Alignment file for all legume Albumin I coding sequences (corresponding to phylogenetic tree showed in Fig. 4). (FASTA 50 kb) [file 12870_2016_745_MOESM8_ESM.fasta]

>Medtr1g019650.1
------------------ATGGCT------TATGCTAAACTCATTCC---TTTGGCTGTG
TTCATGCTTGCCACATTCTTAATGTTG------CCGATGAAGAAGGTAGAAGCAAGCTGT
AAGGATAATATTTGT---GTAGGGTTTTTTCT------ACGATGCGGTGA------CCGT
TGTTTT------------------------------------------------TGTTAT
CCCCAGATAGGATGCGTCGAACAAATAATTGGGGAAAATCATCCTAACATATGTCACTCT
CATGTTGAATGCAT-GAACAAGGGAAGTGGGAGCTTTTGTGCTCATTCTCCTATTCTTGA
TGTTGATTATGGTTGGTGTTTTGCCTATAAATCTGAGGCAGAAGACTTATTGAAGATGTC
GGGGACCGCTTAA-----------------------------------------------
-----------------------------------------------
>Medtr3g436100.1
------------------------ATGACTTATGTTAAGCTCATTAC---TTTGGCTCTA
TTCCTGGTTACCACACTCTTAATGTTTCAG---ACAAA---GAATGTTGAAGCAGAGTTC
TGTTCGTCCGTGGGATCCTTTTGTTCACCATT--TAACACGAATCCATG----TGGCTAC
CTCGGAAATTGTCGCTGTGTCCCTTATTA---TCTATATG---GAGGTACTTGCGAGAAT
CCATTTGGTTTTGAACATAATATGAAGATGATCGAGGAACATCCTAACTTATGTCAAACT
CATGCCGAGTGCAT-CAAGAAGGGAAGTGGGAACTTTTGTGCTCGTTATGCTAATGCTGA
TGTCGAATATGGGTGGTGTTTTGCCTCTGTAGCCGAAGCAGAACGGTACTTCAAAATTGG
ATCA---AACACTGCAGTAAAA---AGTTTGTTCAAGATTGCCTCTAAAT---CTAAAGA
ACAAGACTACCTTAAGATGGCTTTGGAAATTGCCACTTAA-------
>Medtr3g436120.1
------------------------ATGACTTATGTTAACCTCATTAC---TTTGGCT---
---------------------CTCTTCCTC---ACGAA---GAATGTTGAAGCATTGACT
TGTCCGAATTCGGGTTCCCTTTGTTCACCATT--TGAGGTACCAGCATG----TGGCAAC
ACCATAGATTGTCGTTGTGTCCCTTATTT---TCTATTTG---GAGGTATTTGCCATAGT
CCAACTT---------------CTTCATTGAACGAGTAACATCCTAACTTATGTCAAACT
CATGCCGAGTGCAT-CAAGAAGGGAAGTGGAAACTTTTGTGCTCGTTATGCTAATGATGA
TATCGAATATGGATGGTGTTTTGCCTCAGTCGCCGAAGCAGAACGATACTTCAAAATTGG
ATCA---AACACTGCAGTAAAA---AATTTGTTCAAGATTGCCTCTAAAT---CTAAAGA
ACAAGACTACCTTAAGATGGCTTTGGAAATTGCAACTTAA-------
>Medtr3g438140.1
------------------------ATGACTTATGTTAAGCTTGCTAC---TTTGGCTGTT
TTCATGCTCACGACAT---TCTTAATCGTC---CAGATGAAGAACGTTGAAGCAAGGCAT
TGTGCAAGATATGGGACCAAATTGAGACCACT--TAGGTAA-------------------
------------------------------------------------------------
------------------------------------------------------------
------------------------------------------------------------
------------------------------------------------------------
------------------------------------------------------------
-----------------------------------------------
>Medtr3g438170.1
------------------------ATGACTTATGTTAAGCTTGCTAC---TTTGGCTGTT
TTCATGCTCACGACAT---TCTTAATCGTC---CAGATGAAGAACGTTGAAGCAAGGCAT
TGTGCAAGATATGGGACCAAATTGAGACCACT--TAGGTAA-------------------
------------------------------------------------------------
------------------------------------------------------------
------------------------------------------------------------
------------------------------------------------------------
------------------------------------------------------------
-----------------------------------------------
>Medtr3g463570.1
------------------------ATGGCTCATGTTAAGCTTGCTCCTTTTGCTGCTGTC
TTCTTACTTGCCGCGTTCTTGATGTTC------CCCATGAAGAAAGTAGAAGCTGCAGAT
TGTTTGATTAGTTGCAGCCCAGATTCTCCCCA------TTGTGATGTTGG------TTGT
GAGTGCCACATCACTAGTCTT---------------------TTTTCAGGTTCATGCTTT
TCTAAATTTTTGGTAGATCCTAAGAAGATGGTTGAGAAATATTCTAAGGTATGTCAGTCT
CATACTGATTGCAC-AAAGAAAGGTAGTGGGAGTTTTTGTGGACGTTATCCAAATTCTAT
TTTGGAATATGGCTGGTGTTTTGCCTCTGAGTCTGAAGCAGAAGACATATTCTTCAAGAT
TGCCTCTAAATCTAAATTCTCA---AAAGACTTCTTGAAGAGGCCTATTACTGTTTAA--
-----------------------------------------------
>Medtr3g067270.1
------------------------ATGGCTTCTGTTAAGCTTGCCCC---TTTCGCTGTC
TTCTTACTTGCTGCATTCTTAATGTTC------CCAATGAAGAAAGTAGAAGGAGTCGAC
TGTACGGGGGCGTACTG------TGACGACCT------TACAGGTTGTGG------AGAT
TACTGTTTTTGCGA---TGT----------CATTTAC--TTTTTAGGTAATCAGGGCGTT
TGTGTCCCATATTCCGCTATGAAAAAGAAGGTTGAAGAAAATCCTAACTTATGCCAAACT
CATACTGAATGCAA-AAAGAAGGGTAGTGGAAATTTTTGTGCTCGCCATATTAATTCAGA
TGTCAAATATGGCTTCTGTTTTGCCTCTTTCTCTGAAGCCCAAGACGCATA---CAAGAT
GGCCATTACCTCTAATATCAAG---AAAGACTTCTTGAAGATACCTGGCACCACCGCTTA
TTAG-------------------------------------------
>Medtr3g067280.1
------------------------ATGGCTTCTGTTAAGCTTGCCCC---TTTCGCTGTC
TTCTTACTTGCTGCATTCTTAATGTTC------CCAATGAAGAAAGTAGAAGGAGTCGAC
TGTACGGGGGTGTACTG------CGACCAATT------TACAGATTGTGC------AGAA
GAGTGTTTTTGCGA---AGT----------CATTTAC--TTTATAGGTAGTGAAGGCATT
TGTTACCCATATAACACTATGAAAAAGAAGGTTGAAGAAAATCCTAACTTATGCCAAACT
CATACTGAATGCAA-AAAGAAGGGTAGTGGAAATTTTTGTGCTCGCCATATTAATTCAGA
TGTCAAATATGGCTTCTGTTTTGCCTCTTTCTCTGAAGCCCAAGACGCATA---CAAGAT
GGCCATTACCTCTAATATCAAG---AAAGACTTCTTGAAGATACCTGGCACCACCGCTTA
TTAG-------------------------------------------
>Medtr3g467750.1
------------------------ATGGCTTCTGTTAAGCTTGCCCC---TTTCGCTGTC
TTCTTACTTGCTGCATTCTTAATGTTC------CCAATGAAGAAAGTAGAAGGAGTCGAC
TGTACGGGGGCGTACTG------TGACGACCT------TACAGGTTGTGG------AGAT
TACTGTTTTTGCGA---TGT----------CATTTAC--TTTTTAGGTAATCAGGGCGTT
TGTGTCCCATATTCCGCTATGAAAAAGAAGGTTGAAGAAAATCCTAACTTATGCCAAACT
CATACTGAATGCAA-AAAGAAGGGTAGTGGAAATTTTTGTGCTCGCCATATTAATTCAGA
TGTCAAATATGGCTTCTGTTTTGCCTCTTTCTCTGAAGCCCAAGACGCATA---CAAGAT
GGCCATTACCTCTAATATCAAG---AAAGACTTCTTGAAGATACCTGGCACCACCGCTTA
TTAG-------------------------------------------
>Medtr3g467760.1
------------------------ATGGCTTCTGTTAAGCTTGCCCC---TTTCGCTGTC
TTCTTACTTGCTGCATTCTTAATGTTC------CCAATGAAGAAAGTAGAAGGAGTCGAC
TGTACGGGGGAGTACTG------AGACAAAAT------TACAGATTGTGA------AGAA
AAATGTTTTTGCGA---AGT----------CATTTAC--TTTATAGGTAATAAAGGCATT
TGTAACCCATATAACACTATGAAAAAGAAGGTTGAAGAAAATCCTAACTTATGCCAAACT
CATACTGAATGCAA-AAAGAAGGGTAGTGGAAATTTTTGTGCTCGCCATATTAATTCAGA
TGTCAAATATGGCTTCTGTTTTGCCTCTTTCTCTGAAGCCCAAGACGCATA---CAAGAT
GGCCATTACCTCTAATATCAAG---AAAGACTTCTTGAAGATACCTGGCACCACCGCTTA
TTAG-------------------------------------------
>Medtr3g067430.1
------------------------ATGGCTTATGTTAAGCTTGCTTC---TTTTGCTGTC
TTCTTGCTTGCTGCATTCGTAATGTTT------CCGATGAAAAAAGTAGAAGGAGCAGGA
TGTCAACAAAGTTGCGGTACCTTTTTGCCAGG------TTGTCGTAACGA------TTGT
GAATGCGTACCCGTTGATTGTACGTACGG-TGTTTGT--GTGGGCTTTTGCGAAAATGAC
AATGTGGTAAGTGGAAATTTTCACAGGAAGGTTGAGGAACATCCTAAGTTATGTATGTCT
CATGATGAATGCAC-AAAAAAGGGTAGTGGGAATTATTGTGCTCACTTTCCAAATTCTAA
TCTCAAATATGGCTACTGTTTTGCCTCTGTCTCTGAAGCACAAGACGCATA---CAAGAT
AGCCTCTAGCTTGAAATTCAAG---AAAGACTTCTTGAAGATGTCTCTTCCTGCTTAA--
-----------------------------------------------
>Medtr3g067437.1
------------------------ATGGCTAATGTTAAGCTCGCTCC---TTTTGCTGTC
TTCTTGCTTGCTGCATTCTTAATGTTC------CCGATGAAGAAAATAGAAGGAGAATCA
TGTGAATCTAGGGGTTGCATTTTTTATATTAA------TGATTCTTGTCC------CAGT
GGCTGTGTTTGCGA---TCC----------CATCGAT--CCTGTTACTTGGGCTGGCGTG
TGCGTCTCATATTCTTCTATTAAAAAGAAGGTTGAAGAACATCCTAACTACTGCGAAACT
CATACTGAATGCAC-AAAGAAGGGTAGTGGGAATTTTTGTGCTCGTTTTGCTAATTCTGA
TATCAAATATGGCTGGTGTTTTGCCTCTATCTCTGAAGCAGAAAACGCATT---CAAGAT
AGCCTCTACCTCTGAATTCAAG---AATGACTTATAG-----------------------
-----------------------------------------------
>Medtr3g067445.1
------------------------ATGGCTTATGTTAAGCTAGCTCC---TTTTGCTGTC
TTCTTGCTTGCCGCATTCTTAATGTTT------CCGATGAACAAAGTAGAAGGAGCAGGA
TGTCAACAAAGTTGCGGTACCTTTTTGCCAGG------TTGTCGTAACGG------TTGT
GAATGCGTACTCGTTGATTGTACGTTCGG-TGTTTGT--GTGGGTTTTTGCGAAAAAGAC
AATGTGGTAAGTGGAAATTTTCACAGGAAGGTTGACGAACATCCTAAGTTATGTATGTCT
CATGATGAATGCAC-GAAAAAGGGTAGTGGGAATTATTGTGCTCACTTTCCAAATTCTAA
TCTCAAACATGGCTTCTGTTTTGCCTCTGTCTCTGAAGCATAA-----------------
------------------------------------------------------------
-----------------------------------------------
>Medtr3g067500.1
------------------------------------------------------------
------------------------------------ATGAAGAAAATAGAAGGAACAGGA
TGTGGAATGCCTTGCAACGAGGTGCACGATGT------TTGTGACTCTGA------AGAT
TGTTT---TTGCTA---TAG----------CGAGGCA--TCTTTTAGTGGTGACGGCAAT
TGTGTGACATTTACTCCTTTTATAAAGAAGGTTGAAGAACATCCTAACTTATGCCAAACT
CACACTGAATGCAC-AAAGAAAGGTAGTGGGAATTTTTGTGCTCGTTTTCCTAATTCTAA
TCGCAAATATGGCTTCTGTGTTGCCGCTAACTCTGAAGCAAAAGAAGCATT---CAAGAT
GGCCTCAAGTTCTAAATTAAAA---AATTACTTCTTGAAGATGTATGTTCCTGCTTAA--
-----------------------------------------------
>Medtr3g067510.1
------------------------ATGGCTTATGTTAAGATTGCTCC---TTTTGCTGTC
TTCTTGCTTGCTGCTTTCTTAATGTTC------TCGATGAAGAAAATAGAAGGGGCAAAG
TGTGGGGAGGCTTGCGACACGCAATTTAATTT------TTGTAACGCTGG------TGAT
GGTTGTCGTTGCTTTATCAC----------GGATGCT--TATTTGACTCTTCCTGGCTTT
TGCGCCCAACTTACTTCTATTGAAAAGAAGGTTGAGGAACTACCTAACTTATGTTGGTCT
CATGCTGAATGCAT-AAGAAAGGGTAGTGGAAATTACTGTGCTCATCTTCCTAATTCTGA
TATCAAATATGGCTTCTGTTTTGCCTCTATCTCTGAAGCAGAAGATGTCTT---ATTGAA
AAGAGA------------------------CTTCTTGAAGATGTCTGTTTCGGCTTAA--
-----------------------------------------------
>Medtr3g067535.1
------------------------ATGACTTATGTTAAGCTTGCTCC---TTTTGCTGTC
TTTATGCTTGCCGCATTCTTGATATTC------CCAATGAAGAAAGTTGAAGCAGCATTT
TGTTTCCGTGTTCCTTGCAATCCGGATTATGG------ATGTAATGGCGA------TTGT
GTCTGCGCGTT------AACTTGGCATCC-AGTTGTT--CCTATGTATGAATGTTATGAT
CCTCGTTCATATGCAGAGCTTAAGAAGAAGGTTGAGGAACCACCTAAGTTATGTTGGTCT
CATGCTGAATGCAC-AAAAAAGGGTAGTGGCAATTATTGTGCTCGTTTTCCTA------A
TCTTCAATATGGCTTGTGTTTCCCCTCTGTCTCTGAAGCAGTAAACGCATT---CAAGAT
GGCCTCTAGCTTGAAATTCGAA---AAAGACTTCTTGAAGATGTCTCTTCCTGCTTAA--
-----------------------------------------------
>Medtr3g067540.1
------------------------ATGACTTATGTTAAGCTAGCTCC---TTTGGCTGTC
TTCTTGCTTGCCGCATTCTTGATATTC------CCAATGAAGAAAGTAGAAGCAGATAAA
TGTGGCGCTTATTGCCCTTACCCTCGACTTTA------TTGTAGTGGCGA------TTGT
GACTGCGAACCCTTTATTGCATCACTTCC-TCCGCGG--CTTAACTTTAAATGTGTCACT
CCTCATTCATCTGCAGAGCTTAAGAAGAAGGTAGAGGAACAACCTAAGTTATGTTGGTCT
CATACTGAATGCAC-AGAAAAGGGTAGTGGGAATTATTGTGCTCGTTTTCCTAATTCCAA
TCTCAAATATGGCTTGTGTTTTCCCTCTATCTCTGAAGCAGTAAACACATT---CAAGAT
GGCCTCTAGCTTGAAATTCGAA---AAAGACTTCTTGAAGATGTCTCTTCCTGCTTAA--
-----------------------------------------------
>Medtr3g067550.1
------------------------------------------------------------
------------------------------------ATGAAGAAAGTAGAAGCAGATAAA
TGTGGCGCTTATTGCCCTTACCCTCGACTTTA------TTGTAGTGGCGA------TTGT
GACTGCGAACCCTTTATTGCATCACTTCC-TCCGCGG--CTTAACTTTAAATGTGTCACT
CCTCATTCATCTGCAGAGCTTAAGAAGAAGGTAGAGGAACAACCTAAGTTATGTTGGTCT
CATACTGAATGCAC-AGAAAAGGGTAGTGGGAATTATTGTGCTCGTTTTCCTAATTCCAA
TCTCAAATATGGCTTGTGTTTTCCCTCTATCTCTGAAGCAGTAAACACATT---CAAGAT
GGCCTCTAGCTTGAAATTCGAA---AAAGACTTCTTGAAGATGTCTCTTCCTGCTTAA--
-----------------------------------------------
>Medtr3g067555.1
------------------------ATGACTTATGTTAAGCTAGCTCC---TTTGGCTGTC
TTCTTGCTTGCCGCATTCTTGATATTC------CCAATGAAGAAAGTAGAAGCAGATAAA
TGTGGCGCTTATTGCCCTTACCCTCGACTTTA------TTGTAGTGGCGA------TTGT
GACTGCGAACCCTTTATTGCATCACTTCC-TCCGCGG--CTTAACTTTAAATGTGTCACT
CCTCATTCATCTGCAGAGCTTAAGAAGAAGGTAGAGGAACAACCTAAGTTATGTTGGTCT
CATACTGAATGCAC-AGAAAAGGGTAGTGGGAATTATTGTGCTCGTTTTCCTAATTCCAA
TCTCAAATATGGCTTGTGTTTTCCCTCTATCTCTGAAGCAGTAAACACATT---CAAGAT
GGCCTCTAGCTTGAAATTCGAA---AAAGACTTCTTGAAGATGTCTCTTCCTGCTTAA--
-----------------------------------------------
>Medtr3g067570.1
------------------------------------------------------------
------------------------------------ATGAAGAAAATAGAAGGAAACAGT
TTGTCGTTTTGCAGCCCCACCGTTGAAACTGG------TTG------TGA------CTAT
GGTTGTTATTGCTT----------------TATTTGC--ACATCTTGGGGTTTAGGCAAC
TGCGAGCCACTTTCTACGATTAAAAAGAAGGTTGAGGAACAACCTAACTTATGTTGGTCT
CATGATGAATGCAC-AAAAAAGGGTAGTGGGAATTATTGTGCTCGCTTTCCTAATTCTGA
TATCAAATATGGCTGGTGTTTTGCCTCTATCTCTGAAGAAGAAGACGCATG---A-----
------------------------------------------------------------
-----------------------------------------------
>Medtr3g067580.1
ATGGTTCTTTCTTTTGATCAATCAATGGCTAATGTTAAGCTAGCTCC---TTTTGCTATC
TTCTTGCTTGCTGCATTCTTAATGTTC------TCGATGAAGAAAATAGAAGGAGCAAAG
TGTGGGGAGGATTGCGACACACAAGTTAATTT------TTGTAATAATCA------TGAT
GGTTGTCAATGCTTTGTCAC----------GGGTGT-----TTTGAATCAGCCTGGCTGG
TGCGCCACACTTCTTCATATTGAAAAGAAGGTTGAGGAACAACCTAACTTATGTTGGTCT
CATGCTGAATGCAT-AAGAAAGGGTAGTGGGAATTATTGTGCTCATCTTCCTAATTCTAA
TATCAAATATGGCTTCTGTTTTGCCTCTATCTCTGTAGCAGAAGCTACATT---CAAGAT
GGCAGCTAGCACTATATTCAAA---AGCAACTTCTTGAAGATGTCTGTTCCTGCTTAA--
-----------------------------------------------
>Medtr3g067830.1
------------------------ATGTCTAATGTTAAGCTAGCTTC---TTTTGCTGTC
CTCTTGCTTGCTGCATTCTTAATGTTT------CCGATGAAGAAAGTAGAAGCAAAAGAA
TGTAGAGGTGATTGCGGTACCTTTTTAGGACT------CTGTGCTAGCGG------TTGT
AAATGCGTAACCCATGATTATGTGTACGG-TTGTTAT--GTGGGTACATGCGAAAATCCC
AATTTGGTAAGTGGGAATTTTCAGAGGAAGGTTGAGGAA---CCTAAGTTATGTTGGTCT
CATGATGAATGCAC-AAAAAAGGGTAGTGGGAATTATTGTGCTCGTTTTCTCAATTATGA
TACTCCCTCCGTCCCTGAATAA--------------------------------------
------------------------------------------------------------
-----------------------------------------------
>Medtr4g026590.1
------------------------ATGGCTTATGCTAAACTCCCTCT---TTTGGTCCTT
TTCTTGCTTGCCACATTCTTTGCTGTGTTT---CCTATGAAGAAGGTAGAAGCTTGTGAA
AGTCATCTTTGTT-GGGCATGGCAACCGGATA--AAGTATGTTACAGTGGGTCAGAACGT
GAACCGGGTTGTTACTGCCACCCCGAAAC---ATTTCTGA---ATGGATTTTGCAGAGAT
TACATATCTGAACATGATATGATGAAGAAGATGGAGGAAGATCCTAACTTATGCCAGTCT
CATGCCGACTGCAA-GAAGAAAGGAAGTGGAAGCTTTTGCGCTCGTAATCCAAACACAGA
TATTAAATATGGCTGGTGTTTTCTCTCTGGATCTCATGCACAAACTGCATTCAGGAATGC
CCTT---AACTCTGAATTCGAA---AACCTATCCTTGAAGATGCCCTCAG---AAGT---
------------------------------TTCCACTTAA-------
>Medtr5g464350.1
------------------------ATGACTTATGTTAAGCTCGCTAC---TTTGGCTGTC
TTCATGCTCACCACAT---TCTTAATCGTC---CAGACGAAGAACGTTGAAGCTGGGGAA
TGTCCATCCGTCGGTAGGGGTTGTACACAATT--ATTGTTGAATCCATGCGG-CAACAT-
--CTTAGAGTGTATTTGTGTCTCTCGTTG---GATTTATG---GTGG---AAGTATATGC
CAGTCAC----TCTGA--------------------------------------------
------------------------------------------------------------
------------------------------------------------------------
------------------------------------------------------------
-----------------------------------------------
>Medtr5g464390.1
------------------------ATGACTTATGTTAAGCTTGCTAC---TTTGGCTGTC
TTCATGCTCACTATAT---TCTTAATCGTC---CAGACGAAGAACGTTCAAGCAGGGCAA
TGTCCATCTGCCGGTAGGAGTTGTTATCAATT--ATCGCCGAATGCATGCGG-CGACAT-
--CGAAGAGTGTATTTGTCACTCTGAGTG---GCTTTATG---ATGG---AGGTATATGC
AAGACAC----TCTATTGA-----------------------------------------
------------------------------------------------------------
------------------------------------------------------------
------------------------------------------------------------
-----------------------------------------------
>Medtr5g464490.1
------------------------ATGACTTATGTTAAGCTTGTTAC---TTTGGCTGTC
TTCATGCTCACCACAT---TCTTAATCGTC---CAGACGAAGAACGTAGAAGCAGGGAAA
TGTCCATCCGCGGGTATGGTTTGTTCACCATT--TAATCCGAATCAATGCGG-CAACGT-
--CATACAGTGTCGTTGTATCCCTGGGTT---TGTTATTG---AAGCCGGTATTTGCGGT
GACAATT----TTACATAG-----------------------------------------
------------------------------------------------------------
------------------------------------------------------------
------------------------------------------------------------
-----------------------------------------------
>Medtr5g464540.1
------------------------ATGACTTATGTTAAGCTTGCTAA---TTTGGCTGTC
TTCATGCTCACCACATTCTGTATACA---------GACGAAGAACGTTGAAGCAAGGCAT
TGTGCAAGATATGGTATGCCTTGTGCAGTATT--TGAGTCGAATCCATGCGG-C---AAT
TCCATAACGTGTCAGTGTGTCAGTTTGTA---CATATTTG---GAATGTCCTGCATTGAC
TATACGG----GTGATGGCCTCTAA-----------------------------------
------------------------------------------------------------
------------------------------------------------------------
------------------------------------------------------------
-----------------------------------------------
>Medtr5g464590.1
------------------------ATGACTTATGTTAAGCTTGCTAC---TTTGGCTGTT
TTCATGCTCACGCAATTCTGCTTAATCGTC---CAGACGAAGAACGTTGAAGAAGGGCAG
TGTCCATTCGCCGGTAGGGTTTGTTCACAATA--TGAGTCGAATGCATGCGG-CGACAG-
--CGAAGAGTGTATTTGTGTCTCTGAGTG---GTCTCATT---ATGATGGAGGAATATGC
AAGTCGC----GCAATTGA-----------------------------------------
------------------------------------------------------------
------------------------------------------------------------
------------------------------------------------------------
-----------------------------------------------
>Medtr6g017150.1
------------------------ATGGCTTATGTTAGGCTCATTCC---TTTGGTTGTC
TTCTTGCTTGCCATATTCTCAACGTTCTCT---ATGAAGAAGCTGGTAATAGCAGCAGAC
TGTTC---------GGGTATTTGTTCGCCATT--TGAGATGCCACCATG-------TCGC
TCTAGCGATTGTCGTTGCATCCCTATTGC---GCTAATTG---GAGGTTTCTGCATAAAT
CCA------ATATCATCTATTATGAAGATGGTCGAGGAACATCCTAATTTATGCCAGTCT
CATGTTGATTGTAC-AAAGAAGAAAAGTGGGAGTTTTTGTGCTCGTTATCCTAATCCTAA
TATCGAATATGGATGGTATTTTGCCTCTAACTCTGAAGCACGAGACGTATTCTTCAACAT
TTCCTCTAACTCTGAACTTACA---AAAGACCTCTTGAAGATGCATTCCA---CAACT--
-TACTATTGA-------------------------------------
>Medtr6g017170.1
------------------------ATGACTTATGTTAGGCTTGCTCC---TTTGGTTGTC
TTCTTGTTTGCCACATTATTGATGTTTCTG------ATGAAGAAGGTAGGAGCAGATGAA
TGTTG---------GGGTCCTTGTTCGGTACT--TCAGACGCCGCCATG-------TCCC
CTTTCAAAGTGTTATTGCATCCCTCTTTT---TTTAGTTG---TAGGTTACTGCTCGCAT
GCATC---ATCCCCAACTGTTATGAAGATGGTTGAGGAACATCCTAACTTATGTCAGTCT
CATGCTGATTGCAC-GAAGAAAGGAAGTGGGAGTTTTTGCGCTCGTTATCCTAATCTTGA
TATCGAATATGGATGGTGTTTTGCCTCTAACTCTAAAGCACAAGAAGTATTCTTCGAAAT
TTTTTCTAACTATGAATTCATA---TAA--------------------------------
-----------------------------------------------
>Medtr6g036620.1
------------------------ATGGCTTATTTCAAACTTGCTTC---TTTGGCTGTT
TTCTTGCTTGCCACATTCTTAATGTTC------CCAACGAAGAATGTAGAAGCACAAAGT
TGTAGCGGTGCTGTTTGTATAAGATTTAATAC------AGAATGCGATGC------TGGT
TGTTATTGTCACACGGCTGGGACAGAG-------------------CAAACTGGTGTTTG
TCGTCCGAATGTAGATGGTATGG--AAATGGAAGAGCGACATCCTTACCTTTGTCAGTCT
CATGATGAATGCAA-CAAGAAGGGAAGTGGGAGCTTTTGCGCTCGTTCTCCTAATTCTGA
TAACAAAAATGGCTGGTGTTTTGCATCTTTCTCTGAGGCACAAGAGTACTTCAAGTTTAC
CGC---CAAGTATAAATTCAAA---AGAGACTTCCTTAAAATGCCTATCACTGCTTAA--
-----------------------------------------------
>Medtr6g047880.1
------------------ATGACTTATCTT------AAGCTCACTCC---TTTAGCAGTG
TTCTTTCTCGCTACATTGATCATTCTC------CCGATGAAAAAAGTAGAAGCAAGCCGT
TGTCTTATGGCTCTTTGTTCAGCGACGTCCCA------AACATGCGGTGA------AGGT
TGTTTTTGTTTCCCCACTGATCCATGG------------CAGGGTATATATGATTGCCAA
CCTGCATCATATAAAGATCTAGTGAAGATATCTGGGAAAAACCCTAACTTTTGTCAGTCT
CATGTCGAATGTAA-AGAGAAGGGAAGTGGGAGCTTCTGCGCTCGTTATCCTAGCCCTAA
TGTTGATTATGGTTTGTGTGTTGCCTCTTTATCTGAGGGAGAAGATTT---CTTCAAGAT
TGCCTCTAAATTAACAGTCGCA---AAAGACTTCTTGACGATGCTTGAGATAGCTTGA--
-----------------------------------------------
>Medtr6g047900.1
------------------ATGACTTATGCT------AAGCTGGCTAC---TTTGGCTGTG
TTCTTCCTTGCAACATTGATAATATTC------CCGATGAAGAAGGTAGAAGCCGACCGT
TGTGCTATGGCTGTTTGTTCAGATTCACTTAA------AACATGTGGTAG------CGTA
TATTGTGTTTGT------------ATC------------CCCAATGAATATAGATGCTTA
CCTGCATCATACAAAGATCTTGTGAAAATACCTGGAAAAAATCCAAACTATTGTCAGTCT
CATGTGGAATGCAA-GGAGAAGGGACGTGGTAGCTTTTGCGCTCGTTATCCTAGTCCTAA
TGTCGATTATGGTTGGTGTGTTGCCTCTATATCAGAGGCAGAAGACTTCTTCTTCAAGCT
TGCCTCTAAATCTACCGTCACA---AAAGACTTCTTGAAGATGTTTGAGATAGCTTAA--
-----------------------------------------------
>Medtr6g082060.1
------------------------ATGGCTTATGCTAAGCTAGCTCC---TTTGGTTGTA
TTCTTGTTTGCAACATTTTTAATGTTC------CCAATGGAGAACGTAGAAGCACAAAGT
TGTCTTAGTGCCTGTACAATATTTGGTAGTAA------ACCGTTATGTGT------TAGT
AGTCGTTGTCGTCATTGTTGTAAGATGCC-TTTAAATTCATTTGTAGGCTTATGTGAACG
TCGGCTATCTACAGATTCTGAGAGATGGAAGAGGAATATCCTAACTACTTCTGTGAGTCT
CATATGGATTGCACAAAAAAAAGGAATTGGGAGCTTTTGCGCTCGTTATTCTAATTTTGA
TAACGAACATGGTTGGTGTTTTGCATCGATCTCTGAGGCGGAACACATCTTCAAGATTGC
CTC---CCAGTATTTGGTTGGA---AGGGGTGGTCCTAAAGAACCAGTTGGATATTTGGG
TATGGAAATCGGATAA-------------------------------
>Medtr7g029540.1
------------------ATGACTTACGTTAAGCACGCTCCTTTGGC---TTTGGCTGTG
TTCTTGCTTGCTACGTTGATAATGTTC------CCGGTGAAGAAGGTAGAAGCACACCAT
TGTTCCATAGGTCCTTGTTCAACACCATGGGC------AACATGCGGTAG------TGAA
TATTGTATTTGTATCCCT------ATG------------GGATCTAGTAATATATGCCAA
CCTTCATCATATAAAGATGTTGTGAAGATTACCGGAAAAAATCATAACTTTTGTCAATCT
CATGTGGAATGCAA-GGAGAAGGGACGTGGGAGCTTCTGTGCTCGTTATCCTAGTTCTAA
AGTCGATTATGGTAGGTGTGTTGCCTCTATATCTGAGGAAGAAGACTTCTTGAGGATGTC
AGTGATAGTTTAA-----------------------------------------------
-----------------------------------------------
>Medtr7g044920.1
------------------------ATGGCTTCTGTTAAGCTTG---C---TTTGGCTGTC
ATCTTTCTTGCTGCATTCATCATATTTCCG------ATGAAGAAGGTAGAAGCATGTTCA
GGTGG------------CCTTTGTTCTGTATTTGACAAGAACTTCCCTCGTTGCGAAGAG
AACCCAGATTGTCAATGTATCCCTTGGGG---AATATTAT---ACGGAAATTGCATATAC
CTTCCTACCAAGGAATCTATTGTAAAGGTGGTCGAAGAACACCCAAACCTATGTCAATCT
CATGTCGAATGCAC-CAAAAAGGGAAGTGGGAGCTTCTGTGCTCGTTATCCCGATTCTAA
AAATCATATCGGCTGGTGTTTTACCTCTAACGCTGAAGCAGAACGCTACTTCGAGGTTGG
CTCT---AACCCTGCAATAAAC---AACTTCTTCAAGAATATGATCTCTAACTCCAATGA
AAAAGGATTCTTGAAGATGCCTGTAGAGATTTCCACTTGA-------
>Medtr7g044980.1
------------------------ATGGCCTATCTTAAATTTG---C---TTTGGCTGCC
GTCTTTCTTGCAACAATTTTCATATGCCCG------ATGAAGAAGGTAGAAGCATGTGCC
GCAAC------------ATGGTGTACTGTAGTTGAGACAACAGTATGTGGCTCCGGATGT
GGT------------TGCCTCGCGTGGGG---AATATTTG---GTGGT---------AAT
TGCGTACCACGATCATCTCTTACGAAGATGGTCGAAGAACATCCCAACTTATGTCAATCC
CACATAGATTGCAT-CAAGAAGGGAAATGGGAGTTTCTGTGCTCGTTATCCTAATTCTGA
TATCGAACATGGCTGGTGTTTTACCTCTAACGTTGAAGCCGAACGCTACTTCGAGATTCT
CATT---AATCCTGCAACAAAC---AACTTCCTCAAGACTGTATCTCACTCCATTAATGG
AAATGGATTCTTGAAGATGCCTGTAGAGATTGCATCTTAA-------
>Medtr7g056803.1
------------------------ATGGCTAATGCAAAACTAGCTCC---TTTGGCTGTC
TTCTTGCTTGTCACATTTTTAATGATC------TCAATGAAGAAGGTAGAAGCACAAAGC
TGTGGTGGTGCTTGTGCAGTATTTGACAGTAA------CCCAAAATGTGG------TAGT
AGCAAATGCAAATGTGTATACAGTAT----TATTCCTTTTATAGCTGGTCATTGTGATGT
A---CGAAGTTCTACAGATGTGGAG--ACGGATGAGGAACATCCTAACTTATGTAGGTCA
CATGTTGAATGCAC-GGAGAAGGGAATTGGAAGCTTCTGCGCTCGTTATCTTGATCCTGA
TAATCAATTTGGCTGGTGTTTTGCGTCTTACTCCGAGGCGGAAGAATACTTCAAGATTGC
CTC---AAAGTATAAGTTCACA---AAAGAATTCTTGAAGTTGCCTATCACCGCATAA--
-----------------------------------------------
>Medtr7g056817.1
------------------------ATGTCTTATGCTAAGCTCACTCC---TTTGGCTCTC
TTCTTGTTTGCCACATTTTTAATGTTC------CCGATGAAGAAGGTAGAAGCACAAAGT
TGTATCGGTTTCTGTTCAGTGTTTGATAGTAA------ACCGCTATGTGG------TAGT
AGCCGTTGTCGTTGTAACAAGCCTTT----AAATAATCCATTTGTAGGCATATGTGAACG
CCGACCATCTACAGATGCTATCGAG--ATGGAAGAGGAACATCAAAAATTTTGTCAGTCT
CATACAGATTGCAC-AGAAAGAGGAATTGGGACCTTTTGTGCGCGTTATCCTAATTCTGA
TAATGAATATGGCTGGTGTTTTGCTTCTAGCTCTGAGGCGGAAGAATACTTCAAGATTGC
CTC---CAAGTATAAGTTCACA---AAAGAATTCTTGAAGATGCCTATCACTGCTTAA--
-----------------------------------------------
>Medtr8g022400.1
------------------------ATGGCTTATCTTAGGCTAGCTCA---TTTGGTTGTC
TTCTTGCTTGCCACATTTTCATTAATATTT------CCGATGATGAAGGCAGCAGAAGAT
TGTTT---------GGGTATTTGTTCGCCGTT--TGAGATGCCACCATG-------TCCT
TCAAGCAGCTGCCGTTGCATTCCTGTTAT---ACTAATTG---GAGGAAACTGCGTAGAT
CCATC---ATCTCCAACTATCACGAAGATGGTTGAGAAACATGCTAACTTATGTCAATCT
CATGCTGATTGCAC-GAAGAAAGGAAGTGGTAGCTTTTGTGCTCGTTATCCTAATCCTGA
TATCGAATATGGATGGTGTTTTTCCTCAAGCAGTAGAGCACAAGAAGTATTCTTCGAGAT
TTCCTCTAACCCTCAATTTATA---AAAGACTTAAAGATGAGGCCTGATA---CTTGC--
-CGGAGCTCCTTTAATTTATTAATGTGA-------------------
>Medtr8g022420.1
------------------------ATGGCTTATCTTAGGCTAGCTCA---TTTGGTTGTC
TTCTTGCTTGCCACATTTTCAA---TATTT------CCGATGATGAAGGGTGCAGAAGAA
TGTTC---------GGGTATTTGTTCGCCATT--TCAGATGCCACCATG-------TCCC
TCAAGCAACTGTCGTTGCATTCCACTTGT---ACTAGCTG---GAGGAAACTGCGTAGAT
CCATC---ATCTCCAACTATCACGAAGATGGTTGAGAAACATGCTAACTTATGTCAATCT
CATGCTGATTGCAC-GAAGAAAGGAAGTGGTAGCTTTTGTGCTCGTTATCCTAATCCTGA
TATCAAATATGGATGGTGTTTTTCCTCAAATAGTAAAGCACAAGAAGTATTCTTCAAGAT
TTCCTCTAACCCTCGATTTATG---GAAGACTTAAAGATAAAGCCTGGTA---CATGC--
-GGGAGCTTCTTTTATTAA----------------------------
>Medtr8g022430.1
------------------------ATGGCTTATATTAGATTTGCTCA---CTTGGTTGTT
TTCTTGCTTGCCGCATTCTCATTGGTTCCG------ACGAAGAAGGTTGGAGCAACAGAT
TGTTC---------GGGTGCTTGTTCACCATT--TGAGATGCCACCATG-------TCGT
TCTAGCGATTGTCGTTGCATCCCTATTGG---ACTAGTTG---CAGGTTATTGTACATAT
CCATC---ATCTCCAACTGTTATGAAGATGGTTGAGGAACATCCTAACTTATGTCAGTCT
CACGCTGATTGCAC-GAAGAAGGAAAGTGGAAGCTTTTGTGCCCGTTATCCTAATCCTGA
TATCGAACATGGATGGTGTTTTTCCTCTAACTTTGAAGCATACGATGTATTCTTCAATGT
TTCCTCTAACCGTGGACTCATA---AAAGATTTCTTGCCAATGTTTACTC---TAACT--
-CTGGACTCATAA----------------------------------
>Medtr8g056800.1
------------------------------------------------------------
------------------------------------------------------------
---------------------------------------------------------ATG
AGG------------AACGTAACAGCGGG---AGGATTGG---CTGGG---------TTT
TGCCGACCACAGTTAACTATTACGAAGGCAGTCGAGGAACATTACAACTTAAGTCAATCT
AACAACGACTGCAT-CAAGAAGGGAACCGGGAGTTTATGTGCTTATTATCCTAATTCTGA
ACTGCAACATGGCTGGTGTTTTACCTCTAACGTTGAAGCAGAACACTACTTTGAGGTTCT
ATCC---AACCCTGCAATAAAC---AACTTCCTCAAGAATATCTCTTACTCCAAT---GG
AAAAGGATTTTTGAAGATGCCTGTGGAGATTGCCACTTAA-------
>Medtr8g461020.1
---------------------ATGAAGCCATATCTGTCATGTGTTAA---TGTGGCTGTA
TTTGTTTTTCGATTTTC------AGTAATGTTCCCGATGAAGAAGGCAGAAGCATTGCCA
GAATGTGA------------CAAAAAAGAGTGTAACAGATGGAAAGAACA------TTGT
AGCAAAGAGTGTCTTTGTATCGA---------GCTATT------TATGGGTATTGGTTAT
TGCTATCCCATACCAACTGCGATGAAGAAGTTGAAAGAACATCCTAACTTATGTCAATCT
CACATGGACTGCAT-CAACAAGGGAAGTGGGAGCTTCTGCAGTTATTATCCTAATTCTGA
AATCCAACATGGCTTGTGTTTTACATCTAAGGTTGAAGCAGAACGCCGCTACTTTGAGTT
CGAGGTTCTCGCCAACGCAACGGCAAAGGATATGCCTATGGTGGTTGCCG---CCGCT--
-----------TAA---------------------------------
>Medtr0093s0090.1
------------------------ATGACTTATGTTAAGCTTGTTAC---TTTGGCTGTC
TTCATGCTCACCACAT---TCTTAATCGTC---GAGACGATGAACATTGAAGCAAGGCTG
TGTCCAACCGCCGGTACGGCTTGTTCACAACG--TAGGGGGAATTCATGCGG-CGGCAT-
-----CGAGTGTATTTGTGTCTCTCAGGG---GTATCCTT---ATGATGGAGGTATATGC
AAGTCAC----GCAATTGA-----------------------------------------
------------------------------------------------------------
------------------------------------------------------------
------------------------------------------------------------
-----------------------------------------------
>Medtr0112s0040.1
------------------------ATGACTTATGTTAAACTTGTTAC---TTTGGCTGTC
TTCATGCTCACCATATTTTTAATCATTCAG---ACGAAGAACGTTGAAGCAGCTGGGCAA
TGTCCATCCGTCGGTAGCATGATAGATATGTC--TCAAAAACTAAAAACCAA-C---CA-
-----TGCATGTTATCCTCCT--TAA----------------------------------
------------------------------------------------------------
------------------------------------------------------------
------------------------------------------------------------
------------------------------------------------------------
-----------------------------------------------
>Medtr0112s0050.1
------------------------ATGACTTATGTTAAGCTTGTTAC---TTCGGCTGTC
TTCATGCTCACCACATTCTTAATCAT---------CCAGACGAAGAACGTTGAAGCATAT
TGTGCAAGATACGGTATGCGTTGTTCAATATT--TGAGTTGAATCCATGCGG-C---AAC
TCCATAACGTGTCAATGTGTCAGTTTGCA---AATATTTG---GAATGACCTGCATTGGA
GTACCAG----ATGGCCTCTAA--------------------------------------
------------------------------------------------------------
------------------------------------------------------------
------------------------------------------------------------
-----------------------------------------------
>Medtr0416s0030.1
------------------------ATGACTTATGTTAAGCTTGCTAA---TTTGGCTGTC
TTCATGCTCACCACA---TTCTTAATTGTC---CAGATTAAGAACGTTGAAGCAGGGCAA
TGTGCAAGAGTCGGTATGCGTTGTTCACGGGC--ATTGCCGAATCCATGCGG-C---GAC
ATCGTAACGTGTCGTTGTGTCCATTTGCA---TTTAGTTG---GAAGTACCTGCATTGAC
TATACGG----GTGATGGCCTCTAA-----------------------------------
------------------------------------------------------------
------------------------------------------------------------
------------------------------------------------------------
-----------------------------------------------
>AC146565_12.1
------------------------ATGACTTATGTTAAGCTTGCTAC---TTTGGCTGTT
TTCATGCTCACGCAATTCTGCTTAATTGTC---CAGATTAAGAACGTTGAAGCAGGGCAA
TGTGCAAGAGTCGGTATGCGTTGTTCACGGGC--ATTGCCGAATCCATGCGG-C---GAC
ATCGTAACGTGTCGTTGTGTCCATTTGCA---TTTAGTTG---GAAGTACCTGCATTGAC
TATACGG----GTGATGGCCTCTAA-----------------------------------
------------------------------------------------------------
------------------------------------------------------------
------------------------------------------------------------
-----------------------------------------------
>AC146565_18.1
------------------------ATGACTTATGTTATGCTTGTTAC---TTTGGCTATC
TTCATGCTCACGACA---TTCTTAATTGTC---CAGATTAAGAACGTTGAAGCAGGGCAA
TGTGCAAGAGTCGGTATGCGTTGTTCACGGGC--ATTGCCGAATCCATGCGG-C---GAC
ATCGTAACGTGTCGTTGTGTCCATTTGCA---TTTAGTTG---GAAGTACCTGCATTGAC
TATACGG----GTGATGGCCTCTAA-----------------------------------
------------------------------------------------------------
------------------------------------------------------------
------------------------------------------------------------
-----------------------------------------------
>AC146565_34.1
------------------------ATGACTTATGTTAAGCTCGTTAC---TTTGGCTGTC
TTCATGCTCACCACA---TTCTTAATTGTC---CAGATTAAGAACGTTGAAGCAGGGCAA
TGTGCAAGAGTCGGTATGCGTTGTTCACGGGC--ATTGCCGAATCCATGCGG-CGGCGAC
ATCATAACGTGTCGTTGTGTCCGTTTGCA---TTTAATTG---GAAGTACCTGCGTTGAC
TATACGG----GTGATGGCCTCTAA-----------------------------------
------------------------------------------------------------
------------------------------------------------------------
------------------------------------------------------------
-----------------------------------------------
>TA24778_3880
------------------------ATGACTTATGTTAAGCTCGCTAT---TTTGGCTGTC
TTGCATCTTACCATATTCTTAATATTCCAG---ACGAA---GAACGTTGAAGCAGCGAGC
TGCCCGAATGTGGGTGCTGTTTGTTCACCATT--TGAGACGAAACCATG----TGGCAAC
GTGAAAGATTGCCGTTGTCTCCCTTGGGG---ATTATTTT---TCGGTACTTGCATAAAT
CCAACCGGTTCTAAATATAATATGAAGATGATCGAGGAACATCCTAACTTATGCCAAACT
CATGGTGAGTGCAT-CAAGAAGGGAAGTGGGAACTTTTGTGCTCGTTATGCTAATGCTGA
TATCGAATATGGATGGTGTTTTGTCTCTGTAAGTGAAGCAGAACGTTACTTTAAGATTGG
ATCC---AACACTGCTGTAAAA---AGTTTCTTCAAGATTGCCTCTAAAG---AAAA---
---AGACTACCTTAAGATGGCTCTGGAAATTGCCACTGAAGAATGAT
>AJ574790-Q7XZC4
------------------------ATGGCTTATCTTAGGCTAGCTCA---TTTG------
------------------------------------------------------------
------------------GTTGTCTTCTTGCA--TGCCACATTTTCATG-------TCCT
TCAAGCAGCTGCCGTTGCATTCCTGTTAT---ACTAATTG---GAGGAAACTACGTAGAT
CCATC---ATCTCCAACTATCACGAAGATGGTTGAGAAACATGCTAACTTATGTCAATCT
CATGCTGATTGCAC-GAAGAAAGGAAGTGGTAGCTTTTGTGCTCGTTATCCTAATCCTGA
TATCGAATATGGATGGTGTTTTTCCTCAAATAGTAAAGCACAAGAAGTATTCTTCAAGAT
TTCCTCTAACCCTCGATTTATG---GAAGACTTAAAGATAAAGCCTGGTA---CATGC--
-GGGAGCTTCTTTTAT-------------------------------
>Phvul.011G204600.1
------------------------ATGGGTTATGCTAGGGTTGCTCC---TTTGGTTCTC
TTCTTGCTTGCCACTTC------CATGATGTTTTCGATGAAGAAGATAGAAGCTGTAGTT
TGTTCAGG---------TGTTTGTTCACCGTT--TGAGATGCCACCATGTGG----ATCA
A---GTGACTGTCGCTGTGTTCCTTATGG---ACTATTTATTGGTTCCTGCATTCATCCA
ACTGGACTT---TCAGCTGCGGCAAAGATGATAGATGAACATCCCAACTTATGTCAGTTT
CATGAAGAATGCAT-GAAGAAAGGAAGTGGAAACTTCTGTGCTCGTTATCCCAATCACTA
TATGGATTATGGTTGGTGCTTCAACTCTGATTCTGATGCACTTA------AAGGCTTCTT
GGCCATGCCTAGGGCAATCTCC---AAGTAA-----------------------------
-----------------------------------------------
>Phvul.011G203600.1
------------------------ATGGGTTATGTTAGGGTTGCTCC---TTTGGCTCTC
TTCTTGCTTGCCACTTC------CATAATGTTTTCGATGAAGAACATAGAAGCAGGTGAA
TGTCCAAA---------GGCTTGTTCACCGAA--TACGAGGCAA---CCATG----CGGG
TCAAGTGGTTGCTACTGTATGCCTACTTTAG------------AAGGTGGTGTCTGCCTT
CGTGGAATTTTACCACCAGTGGCAAAGATGATAGATGAACATCCCAACTTATGTAAATCT
CATGATGAATGCAT-CAAGAAAGGAAGTGGAAACTTTTGTGCTCCTTATCCCAATCACTA
TATGGATTATGGTTGGTGCTTTACCTCTGATGCTGAAGAACTTA------AAAGCTTCTT
GGTCATGCCTAGAGAAATCTCC---AAGTAA-----------------------------
-----------------------------------------------
>Phvul.011G204300.1
------------------------------------------------------------
------------------------------------------------------------
------------------------------------------------------------
----------------ATGTTAG--GGTT---GCTCCTTTGGCTCTCTTTTGCTTGCAAC
TTCCAAGTT---TCAGCTGCGGCGAAGATGATAGATGAACATCCCAACTTATGTCAGTCT
GATGAAGAATGCAT-CAAGAAAGGAAGTGGAAACTTCTGTGCTCCTTATCCCAATCACTA
TATGGATTATGGTTTGTGCTTTAACTCTGCTTCTGATCAACTTA------AAGGCTTCTT
GGCCATGCCTACAGCAATCTCC---AAGTAA-----------------------------
-----------------------------------------------
>Phvul.011G205500.1
------------------------ATGGGTTATGTTAGGGTTGCTCC---TTTGGCTCTC
TTCTTGCTTGCCACTTC------CATAATGTTTCCGATGAAGAAGACAGAGGCAGTAGTA
TGTTCAGG---------TCTTTGTTCACCGTT--TGAGGTGCCACCATGCGG----GTCA
GCACGTGACTGTCGTTGTATCCCTGTTGG---ACTAGTTGTTGGTTTCTGCACTAATCCA
AGTGGACTT---TCATCTGTGGCAAAGACGATAGATGAACATCCCAACATATGTCAAACT
CACGAAGAATGCAC-GAAGAAAGGAAGTGGCAACTTTTGTGCTCGTTATCCCAATGACTA
TATGGATTATGGTTGGTGCTTTAACTCTGGTTCTGAAGAACTTA------AGGGGTTCTT
GGCCATGCCTAGAGCAATCTCC---AAGTAA-----------------------------
-----------------------------------------------
>Phvul.011G205200.1
------------------------ATGGCTTATGTTAGGGTTGCTCC---TTTGGCTCTC
TTCTTGCTTGCCACTTC------CATAATGTTTCCAATGA---AGATAGAAGCTGTAGAC
TGTTCAGG---------TGCTTGTTCACCGTT--TGAGGTGCCACCATGCGG----CTCA
C---GTGATTGTCGCTGCATCCCTATTGC---ACTATTTGTTGGTTTCTGCATTTATCCA
ACTGGACTT---TCATCTGTGTCAAAGATGATAGATGAACATCCCAACTTATGTCAATCT
CATGGAGAATGCAT-GAAGAAAGGAAGTGGAAACTTTTGTGCTCGTTATCCCAATCATTA
TGTCGATTATGGTTGGTGCTTTAACTCTGGTTCTGAAGAACTTA------AAGGTTTCTT
GGCAATGCCTAGAGCAATCTCC---AAGTAA-----------------------------
-----------------------------------------------
>Phvul.011G203800.1
------------------------ATGGCTTTTCTTAGGCTTGCTCC---TTTGATTCTC
TTCTTCCTTGCAACTTC------CATAATGTTTTCGATGAAGAAGATAGAAGCTGTAGAC
TGTTCAGG---------TGCTTGTTCACCGTT--TGAGATGCCACCATGCGG----GTCA
C---GTGACTGTCGTTGTGTCCCTATTGG---ACTATTTGTTGGTTTCTGCATTTATCCA
GTTCATCTTTCATCATCAGTGGCAAAGGTGATAGATGAACATCCCAACTTATGTCACTCT
CATGAAGAATGCAT-TAAGAAAGGAAGTGGAAACTTTTGTGCTCGTTATCCCAATCACTA
TATGGATTATGGTTGGTGCTTTAACTCTGATTCTGATCAACTTA------AAGGCTTCTT
GACCATGCCTAGAGCAATCTCC---AAGTAA-----------------------------
-----------------------------------------------
>Phvul.011G205400.1 CDS
------------------------ATGGGTTATGTTAGGGTTGCTCC---TTTGGCTCTC
TTCTTGCTTGCCACTTC------CATAATGTTTTCGATGAAGAAGACAGAGGCAGTAGTA
TGTTCAGG---------TGTTTGTTCACCATT--TGAGATGCCACCATGCGG----GTCA
A---GTGATTGTCGCTGTATCCCTTATGG---ACTATTTATTGGTGCCTGCACTTATCCA
AGGGGACTT---TCATCTGTGGCAAAGACGATAGATGAACATCCCAACTTATGTCGATCT
CATGGAGAATGCAT-GAAGAAAGGAAGTGGCAACTTTTGTGCTCGTTATCCTAATGATTA
TGTGGATTATGGTTGGTGCTTTAACTCTGATTCTGAAGAACTTA------AAGGGTTCTT
GGCCATGCCTAGAGAAATATCC---AAGTAG-----------------------------
-----------------------------------------------
>Phvul.011G204000.1 CDS
------------------------------------------------------------
------------------------------------------------------------
------------------------------------------------------------
------------------------ATGAT---TGTCCCACATGATCCATTTACTGGTTTC
TGCGCTGGACTATCATCTGTGGCAAAGATGATAGATGAACATCCCAACTTATGTCAGTCT
GATGAAGAATGCAT-GAAGAAAGGAAGTGGAAACTTTTGTGCTCGTTATCCCAATCACTA
TATGGATTATGGTTGGTGCTTTAACTCTGGTTCTGAAGAACTTA------AAGGCTTCTT
GGCCATGCCTAGAGCAATCTCC---AAGTAA-----------------------------
-----------------------------------------------
>Phvul.011G204200.1 CDS
------------------------ATGGGTTATGTTAGGGTTGCTCC---TTTGGCTCTC
TTCTTGCTTGCAACTTC------CATAATGTTTTCGATGAAGAAGATAGAAGCTGTAGAC
TGTTCAGG---------TGAATGTTCACCGTT--TGATATGCAACCACTATG----CGGG
TCAAGTGACTGCAGCTGTGTCCCTGCTGC---TCTGTTTGCTGGTTTCTGCGCTTATCGA
AGTGGACTTTCATCATCTGTGGCAAAGACGATAGATGAACATCCAAACTTATGTGAATCT
GATGAAGAATGCAT-CAAGAAAGGAAGTGGAAACTTTTGTGCTCCTTATCCCAATCACTA
TGTCGATTATGGTTGGTGCTTTAACTCTGATTCTGATGAACTTA------AAGGGTTCTT
GGCCATGTCTAGAGCAATCTCC---AAGTAA-----------------------------
-----------------------------------------------
>Phvul.011G204500.1 CDS
------------------------------------------------------------
------------------------------------------------------------
---------------------------ATGGG--TTATGTTAGGGTTGCTCC----TTTG
G---CTCTCTTCTTGCTTGCCACTTCCAG---ACTATTTGTTGGTTCCTGCATTCATCCA
ACTGGACTT---TCAGCTGCGGCAAAGATGATAGATGAACATCCCAACTTATGTCAGTTT
CATGAAGAATGCAT-GAAGAAAGGAAGTGGAAACTTCTGTGCTCGTTATCCCAATCACTA
TATGGATTATGGTTGGTGCTTCAACTCTGATTCTGATGCACTTA------AAGGCTTCTT
GGCCATGCCTAGGGCAATCTCC---AAGTAA-----------------------------
-----------------------------------------------
>Phvul.011G203700.1 CDS
------------------------ATGGCTTTTCTTAGGCTTGCTCC---TCTGGTTCTC
TTCTTCCTTGCAACTTC------CTTAATGTTTTCGATGAAGAACATAGAAGCTGCAGAC
TGTTCAGG---------TGCTTGTTCACCGTT--TGAGATGCCACCATGCGG----GTCA
C---GTGACTGTCGTTGTGTCCCTGTTGC---ACTAGTTGCTGGTTTCTGCATTTATCCA
GTTCATCTTTCATCATCAGTGGCAAAGATGATAGATGAACATCCCAACATATGTCAGTCA
GATGAAGAATGCAT-GAAGAAAGGAAGTGGAAACTTCTGTGCTCGTTATCCCAATGACTA
TATGGATTATGGTTGGTGCTTTAACTCTGATTCTGATCAACTTA------AAGGCTTCTT
GGCCATGCCTAGAGCAATCTCC---AAGTAA-----------------------------
-----------------------------------------------
>Phvul.011G204700.1 CDS
---------ATGCAAAATCAAAGAATGGCTCATCTTAGGGTTGCTCC---TTTGGTTCTG
TTCTTGCTTGCCACTTT------CATAATGTTTTCGATGAAGAAGATAGAAGCTGTAGAC
TGTTCAGG---------TGCTTGTTCACCGTT--TGAGACGCTACCATGCAG----GTCA
T---ATGATTGTCGCTGTGTCCCTGCTGG---ACTATTTGCTGGTTTCTGCATTCATCCA
ACTGGACTTTCATCATCTGTGGCAAAGATGATTGATGAACATTCCAACTTATGTCAGTCT
GATGAAGAATGCAT-CAAGAAAGGAAGTGGAAATTTTTGTGCTCGTTATCCCAATCACTA
TGTGGATTATGGTTGGTGCTTTAACTCTGGTTCTGAAGAACTTA------AAGGGTTTTT
GGCCATGCCTAGAGCAATCTCT---AAGTAA-----------------------------
-----------------------------------------------
>Phvul.011G205600.1 CDS
------------------------ATGGCCAATGTTAGGGTTGCTCC---TTTGGCTCTC
TTCTTGCTTGCCACTTC------CATAATGTTTCCGATGAAGAAGACAGAGGCAGTAGTA
TGTTCAGG---------TGTTTGTTCGCCGTT--TGAGAGGCCACCATGCGG----GTCA
ACACGTGATTGTCGCTGTATCCCTTATGG---ACTATTTATTGGTGCCTGCACTTATCCA
AGTGGACTT---TCATCTGTGGCAAAGACGATAGATGAACATCCCAACATATGTCAAACT
CATGAAGAATGCAC-CAAGAAAGGAAGTGGAAACTTTTGTGCTCGTTATCCCAATGACTA
TATGGATTATGGTTGGTGCTTTAACTCTGGTTCTGATGAACTTA------AAGGTTTCTT
GGCCATGCCTAGAGCAATCTCC---AAGTAA-----------------------------
-----------------------------------------------
>Phvul.011G205300.1 CDS
------------------------ATGGGTTATGTTAGGGTTGCTCC---TTTGGCTCTC
TTCTTGCTTGCCACTTC------CATAATGTTTTCGATGAAGAAGACAGAGGCAGTAGTA
TGTTCAGG---------TGTTTGTTCACCATT--TGAGATGCCACCATGCGG----GTCA
A---GTGATTGTCGCTGTATCCCTTATGG---ACTATTTATTGGTGCCTGCACTTATCCA
AGGGGACTT---TCATCTGTGGCAAAGACGATAGATGAACATCCCAACTTATGTCGATCT
CATGGAGAATGCAT-GAAGAAAGGAAGTGGCAACTTTTGTGCTCGTTATCCTAATGATTA
TGTGGATTATGGTTGGTGCTTTAACTCTGATTCTGAAGAACTTA------AAGGGTTCTT
GGCCATGCCTAGAGAAATATCC---AAGTAG-----------------------------
-----------------------------------------------
>Phvul.011G204900.1 CDS
------------------------------------------------------------
------------------------------------------------------------
------------------------------------------------------------
-------------------------ATGG---GTTTTGT---TCGACTTG-------CTC
CTTTGGCTC-TCTTCTTCCTTGCCACTTCCATAATGTTTTCGATGAACTTATGTGAATCT
GATGAAGAATGCAT-GAAGAAAGGAAGTGGAAACTTCAGTGCTCGTTATCCCAATGACTA
TATGGATTATGGTTGGTGCTTTAACTCTGCTTCTGATGAACTTA------AAGGCTTCTT
GGCCATGCCTAGGGCAATCTCC---AAGTAA-----------------------------
-----------------------------------------------
>Phvul.011G205100.1 CDS
------------------------ATGGTTTATGTTAGGGTTGCTCC---TTTGGAGCTC
TTTGTGCTTGCCACTTT------CATGATGTTTTCGACCAAGAACATAGAAGCTGCATAC
TGTTCAGA---------TGTTTGTTCAACGTT--TGAGATGCCACCATGCGG----GTCA
C---GTGACTGTGTTTGTATCCCATTTGT---ACCATTTGTTGGTCTCTGCCTTCATCCA
ATTGGACTTTCATCATCAGTGGCAAAGATGATAGATGAACATCCCAACTTATGTAAGTCT
GATGAAGAATGCAT-GAAGAAAGGAAGTGGAAACTTCTGTGCTCCTTATCCCAATCACTA
TATGGATTATGGTTGGTGCTTTAACTCTGGTTCTGAAGAACTTA------AAGGCTTCTT
GGCCATGCCTGGAGCAATATCC---AAAGTATGGTGA-----------------------
-----------------------------------------------
>Phvul.011G203900.1 CDS
------------------------ATGGCTTCTGTTAGGCTTGCTCC---TTTGGTTCTC
TTCGTGCTTGCAACTTC------CATAATGTTTTCGGTGAAGAACATAGAAGCTGCAGAC
TGTTCAGG---------TGCTTGTTCAGTGTT--TGAGAAACCACCATGCAG----GTCA
C---GGGATTGTTTCTGCATCCCTATGGG---AATATTTGTTGGTGTCTGCATTTCTCCA
TTTGGACTT---TCAGCTGCGGCAAAGATGATAGATGAACATCCCAACTTATGTAAGTCT
GATGAAGAATGCAT-GAAGAAAGGAAGTGGAAACTTCTGTGCTCCTTATCCCAATCACTA
TATGAATTACGGTTGGTGCTTTAACTTTGGTTCTGATGAACTTA------AAGGCTTCTT
GGCCATGGCTAGAGCAATCTCC---AAGTAA-----------------------------
-----------------------------------------------
>Phvul.011G204400.1 CDS
------------------------ATGGGTTTTGTTAGAGTTGCTCC---TTTGGCTCTC
TTCTTCCTTGCCACTTCCATTTTAGTAATGTTTTCGATGAAGAACATAGAAGCTGTAGAC
TGTTCAGG---------TGCTTGTTCGCCGGC--GTCGCATGAACCACCGTG----CGGG
TCAAGTGATTGTAGATGTTTCCCTGTAATTGCACCATTTGTTGGTACCTGCTATCATCCA
ACTGCACTTTCATCATCTGTGGCAAAGATGATAGATGAAGATCCCAACTTATGTGAATCT
GATGAAGAATGCAT-CAAGAAAGGAACTGGAAACTTTTGTGCTCGTTATCCCAATCATTA
TGTGGATTATGGTTGGTGCTTTAACTCTGGTTCTGATGAACTTA------AAGGCTTTTT
GGCCATGCCTACAGCAATCTCC---AAGTAA-----------------------------
-----------------------------------------------
>Phvul.011G204100.1 CDS
------------------------ATGGGTTTTGTTAGTGTTGCTTC---TTTGGCTCTC
TTCTTGCTTGCAACTTC------CATAATGTTTTCGATGAAGAACATAGAAGTTGCAGCA
TGTTCAGG---------TGCTTGTTCAGTGTT--TGACACGCGA---CCATG----CGGG
TCAAGTGAGTGTCAGTGTTTCCCTCATGG---AATGATTACTGGTACCTGCATTAGTCGA
AGTGGACTTTCATCATCTATGGCAAAGATGATAGATGAACATCCCAACTTATGTGAATCT
GATGAAGAATGCAT-CAAGAAAGGAACTGGAAACTTCTGTGCTCCTTATCCCAATTACTA
TATGGATTATGGTTGGTGCTTTAACTCTGGTTCTGATGAACTTA------AAGGCTTCTT
GGCCATGCCTAGGGCAATCTCC---AAGTAA-----------------------------
-----------------------------------------------
>Phvul.011G204800.1 CDS
------------------------------------------------------------
---------------------------ATGTTTTCGATGAAGAACATAGAAGCTGCACAC
TGTTCAGG---------TATTTGTTACCCGGC--GTACGATGATCCACTGTG----CGGG
TCAAATGATTGTCTCTGTAAACGTGTTAACCCA---ATGTTTGGTGTCTGCATTGATCCA
ACTGCACTTTCATCATCTGTGGCAAAGATGATAGATGAAGATCCCAACTTATGTGAATCT
GATGAAGAATGCAT-CAAGAAAGGAACTGGAAACTTTTGTGCTCGTTATCCCAATCAATA
TATGGATTATGGTTGGTGCTTTAACTCTGATTCTGAACAACTTA------AAAGCTTCTT
TGCCATGCCCAGAGCAAACTCC---AACTAA-----------------------------
-----------------------------------------------
>Phvul.011G205000.1 CDS
------------------------ATGGCTCATCTTAGGCTTGCTCC---TTTGGTTCTG
TTCTTGCTTGCCACTTT------CATAATGTTTTCGATGAAGAAGATAGAAGCTGTAGAC
TGTTCAGG---------TGCTTGTTCACCGTT--TGAGACGCTACCATGCAG----GTCA
T---ATGATTGTCGCTGTGTCCCTGCTGG---ACTATTTGCTGGTTTCTGCATTCATCCA
ACTGGACTTTCATCATCTGTGGCAAAGATGATCGATGAACATTCCAACTTATGTCAGTCT
GATGAAGAATGCAT-CAAGAAAGGAAGTGGAAACTATTGTGCTCGTTATCCCAATCACTA
TGTGGATTATGGTTGGTGCTTCAACTCTGATTCTGATGAACTTA------AAGGCTTCTT
GGCCATGCCTAGGGCAATCTCC---AAGTAA-----------------------------
-----------------------------------------------
>Styphnolobium japonicum
---------------------------------------------------TTGGCTCTT
TTCTTGGTTGCCACATTCTTAATGTTCCCG------ACGAAGAAGGCAGAAGCAGCAGAT
TGTTC---------GGGTGCTTGTTCGCCATT--TGAGATGCCACCATG-------CCGC
TCTACCGACTGTCGCTGTATCCCCATTGT---ACTAGTTG---GGGGTTTCTGTATATAT
CCAACTGGAACTGCATCTGTTATGAAGATAGTCGAGCAACATCCTAACTTATGTGAGTCT
CATGATGACTGCAT-GAAGAAGGGAAGTGGGAACTTCTGCGCTCCTTATTCTAATCCCTA
TATCGATCATGGCTGGTGCTTA--------------------------------------
------------------------------------------------------------
-----------------------------------------------
>Glyma08g24790.1 Glyma08g24790
------------------------ATGTCTTACATTAGCCTTGCTCC---TTTGGCTGTC
TTCTTGCTTGCCACTTC------CTTGATGTTTTCAATGAAGAAGATTGAAGCAGGAACT
TGTGCGAG---------ATCTCAGTGTTCAAA--CAGCGCACAA---TGCGG----CTCC
CATTGTGGGTGTCTCCCCCGTCCCCCAATTCCATATCCATTTCCAATTGATACTGGTCTA
TGCATAGGTGAACCTGCATTTGTTGCCATGATTAAGGAACATCCCAAGTTATGTCAATCT
CATGATGAATGCAT-GAAGAAAGGGAGTGGCAAATTTTGCGCTCGTTATCCGAATCCTGA
GAGTGAGTATGGATGGTGTATTGACTCTGATTCTGAAGCCCTAA------AAGGCTTCTT
GAAGATGCCTACAACATTTGCC---GAG--------------------------------
-----------------------------------------------
>Glyma13g26330.1 Glyma13g26330
------------------------ATGGCTTATGCTAGGCTTGCTCC---TTTTGCTGTC
TTCTTGCTTGCCACTTC---------CATAATGTTCCCAACGAAGATAGAAGCAGCAGAT
TGTAATGG---------TGCATGTTCACCTTT--CGAGATGCCACCGTGCCG----CTCA
A---GTGATTGTCGTTGTGTCCCTATTGC---ACTATTTGTTGGTTTCTGCATACATCCA
ACTGGACTT---TCATCTGTTGCGAAGATGATCGACGAACATCCCAACTTATGTCAATCT
GATGATGAATGCAT-GAAGAAAGGAAGTGGCAATTTTTGTGCTCGTTACCCTAATAATTA
TATCGATTATGGATGGTGTTTTGACTCTGATTCTGAAGCACTGA------AAGGCTTCTT
GGCCATGCCTAGGGCAATCACC---AAGTAA-----------------------------
-----------------------------------------------
>Glyma13g26340.1 Glyma13g26340
------------------------ATGGCTTATGCTAGGCTTGCTCC---TATGGCTGTC
TTCTTGCTTGCCACTTC------CACCATAATGTTCCCAACGAAGATAGAAGCAGCAGAT
TGTAATGG---------TGCATGTTCACCTTT--CGAGATGCCACCGTGCCG----CTCA
C---GTGATTGTCGTTGTGTCCCTATAGG---ACTAGTTGCTGGTTTCTGCATACATCCA
ACTGGACTT---TCATCTGTTGCGAAGATGATCGACGAACATCCCAACTTATGTCAATCT
GATGATGAATGCAT-GAAGAAAGGAAGTGGCAATTTTTGCGCTCGTTACCCTAATAATTA
TATCGATTATGGATGGTGTTTTGATTCTGATTCTGAAGCACTGA------AAGGCTTCTT
GGCCATGCCTAGGGCAACCACC---AAGTAA-----------------------------
-----------------------------------------------
>PeaAlbumin1F
------------------------ATGGCTTCCGTTAAACTCGCTTC---TTTGATTGT-
--CCTGTTTGCCACATTAGGTATGTTCCTG------ACAAAAAACGTAGGAGCAGCAAGC
TGCAA---------TGGGGTTTGTTCTCCATT--TGAGATGCCACCATG-------TGGC
ACTTCAGCTTGTCGATGTATCCCTGTTGG---TCTAGTTA---TTGGTTACTGCAGAAAT
CCATC------TGGAGTTTTCTTGAGGACGAATGATGAACACCCTAACTTATGTGAGTCT
GATGCCGATTGTAG-GAAGAAAGGAAGTGGGAAGTTTTGCGGTCATTATCCTAATCCTGG
TATTGAATATGGATGGTGTTTTGCCTCTAAATCTGAAGCAGAAGACTTTTTCTCTAAGAT
TACTCAAAAAGACTTGTTGAAG---AGTGTTTCCACTGCTTAA-----------------
-----------------------------------------------
>PeaAlbumin1C
------------------------ATGGCTTCCGTTAAACTCGCTTC---TTTGATTGT-
--CCTGTTTGCCACATTAGGTATGTTCCTG------ACAAAAAACGTAGGAGCAATAAGC
TGCAA---------TGGGGTTTGTTCTCCATT--TGATATCCCACCATG-------TGGC
TCTCCACTTTGTCGATGTATCCCTGCTGG---TCTAGTTA---TTGGTAACTGCAGAAAT
CCATA------TGGAGTTTTCTTGAGGACGAATGATGAACACCCTAACTTATGTGAGTCT
GATGCCGATTGTAG-GAAGAAAGGAAGTGGTACCTTTTGCGGTCATTATCCTAATCCTGA
TATTGAATATGGATGGTGTTTTGCCTCTAAATCTGAAGCAGAAGACGTTTTCTCTAAGAT
TACCCCAAAAGACTTGTTGAAG---AGTGTTTCCACTGCTTAA-----------------
-----------------------------------------------
>PeaAlbumin1D
------------------------ATGGCTTCCGTTAAACTCGCTTC---TTTGATCGT-
--CTTGTTTGCCACATTAGGTATGTTCCTG------ACAAAAAACGTAGGAGCAGCAAGC
TGCAA---------TGGGGTTTGTTCTCCATT--TGAGATGCCACCATG-------TGGC
ACTTCAGCTTGTCGATGTATCCCTGTTGG---TCTATTTA---TAGGTTACTGCAGAAAT
CCATC------TGGAGTTTTCTTGAAGGCGAATGATGAACACCCTAACTTATGTGAGTCT
GATGCCGATTGTAG-GAAGAAAGGAAGTGGTAACTTTTGCGGTCATTATCCTAATCCTGA
TATTGAATATGGATGGTGTTTTGCCTCTAAATCTGAAGCAGAAGACTTTTTCTCTAAGAT
TACCCCAAAAGACTTGTTGAAG---AGTGTTTCCACTGCTTAA-----------------
-----------------------------------------------
>PeaAlbumin1E
------------------------ATGGCTTCCGTTAAACTCGCTTC---TTTGATCGT-
--CTTGTTTGCCACATTAGGTATGTTCCTG------ACAAAAAACGTAGGAGCAGCAAGC
TGCAA---------TGGGGTTTGTTCTCCATT--TGAGATGCCACCATG-------TGGC
TCTTCAGCCTGTCGATGTATCCCTGTTGG---TCTATTAA---TAGGTTACTGCAGAAAT
CCATC------TGGAGTTTTCTTGAAGGGGAATGATGAACACCCTAACTTATGTGAGTCT
GATGCCGATTGTAA-GAAGAAAGGAAGCGGTAACTTTTGCGGTCATTATCCTAATCCTGA
TATTGAATATGGATGGTGTTTTGCCTCTAAATCTGAAGCAGAAGACGTTTTCTCTAAGAT
TACCCCAAAAGACTTGTTGAAG---AGTGTTTCCACTGCTTAA-----------------
-----------------------------------------------
>PeaAlbumin1A
------------------------ATGGCTTCCGTTAAACTCGCTTC---TTTGATTGT-
--CCTGTTTGCCACATTAGGTATGTTCCTG------ACAAAAAACGTAGGAGCAGCAAGC
TGCAA---------TGGGGTTTGTTCTCCATT--TGAGATGCCACCATG-------TGGC
ACTTCAGCTTGTCGATGTATCCCTGTTGG---TCTAGTTG---TTGGTTACTGCAGAAAT
CCATC------TGGAGTTTTCTTGAGGACGAATGATGAACACCCTAACTTATGTGAGTCT
GATGCCGATTGTAG-GAAGAAAGGAAGTGGTAACTTTTGCGGTCATTATCCTAATCCTGA
TATTGAATATGGATGGTGTTTTGCCTCTAAATCTGAAGCAGAAGACTTTTTCTCTAAGAT
TACCCCAAAAGACTTGTTGAAG---AGTGTTTCCACTGCTTAA-----------------
-----------------------------------------------
>PeaAlbumin1B
------------------------ATGGCTTCCGTTAAACTCGCTTC---TTTGATCGT-
--CTTGTTTGCCACATTAGGTATGTTCCTG------ACAAAAAACGTAGGGGCAGCAAGC
TGCAA---------TGGGGTTTGTTCTCCATT--TGAGATGCCACCATG-------TGGC
TCTTCAGCCTGTCGATGTATCCCTGTTGG---TCTAGTTG---TTGGTTACTGCAGACAT
CCATC------TGGAGTTTTCTTGAGGACGAATGATGAACACCCTAACTTATGTGAGTCT
GATGCCGATTGTAG-GAAGAAAGGAAGTGGTAACTTTTGCGGTCATTATCCTAATCCTGA
TATTGAATATGGATGGTGTTTTGCCTCTAAATCTGAAGCAGAAGACTTTTTCTCTAAGAT
TACCCCAAAAGACTTGTTGAAG---AGTGTTTCCACTGCTTAA-----------------
-----------------------------------------------
>C.cajan_40957
------------------------ATGGCTTATGTTAGGCTTGCTCC---GTTGGCTCTC
TTCTTGCTTGCCACTTC------ATTAGTGTTCCCAATGAAAGAGATAGAAGCAGTAGTG
TGTAATGG---------CGCTTGTTCACCTTT--TGAGATGCCACCGTGCGG----GTCA
A---CTGATTGTAGATGTATCCCTTGGGC---ACTATTTGTTGGTTCGTGCATATATCCA
ACTGGTGGAGTAACATCTCTTGCAAACTTGATCAACCAACATCCCAACTTATGTCAATCT
AATGAAGAGTGTTT-GAAGAAAGGAAGTGGGGACTTTTGTGCTCGTTATCCTAATGATTA
CGTGGATTATGGATGGTGTTTCAATTCAAATTCTAAAGCACTAA------ATGGGTTCTT
GAAAATGCCTACGACACTCCCC---AAGTGA-----------------------------
-----------------------------------------------
>C.cajan_46537 C.cajan_46537
------------------------ATGGCTTATGTTAGGCTTGCTCC---GTTGGCTCTC
TTCTTGCTTGCCACTTC------ATTAGTGTTCCCAATGAAAGAGATAGAAGCAGTAGTG
TGTAATGG---------CGCTTGTTCACCTTT--TGAGATGCCACCGTGCGG----GTCA
A---CTGATTGTAGATGTATCCCTTGGGG---ACTATTTGTTGGTTCGTGCATATATCCA
ACTGGTGGAGTAACATCTGTTGCAAACATGATCAACCAACATCCCAACTTATGTCAATCT
AATGAAGAGTGTTT-GAAGAAAGGAAGTGGAGACTTTTGTGCTCGTTATCCTAATGATTA
CATGGATTATGGATGGTGTTTCGATTCAAATTCTAAAGCACTAA------ATGGGTTCTT
GAAAATGCCTACGACACTCCCC---AAGTGA-----------------------------
-----------------------------------------------
>C.cajan_44238 C.cajan_44238
------------------------ATGGCTTATGTTAGGCTTGCTCC---TTTGGCTCTC
TTCTTTCTTGCCACTTC------AGTAATATTCTCGATGAAAAAGACCGAAGCAGTGGTT
TGTTCGGG---------TGTTTGTTCACCGTT--TGAGGTTCCACCATGTGG----CTCG
A---CGGATTGTCGTTGTATCCCCGTTGG---ACTATTTGTTGGTTACTGCACATATCCA
AGTGGACTT---GCATCGGTTACAAAGATGATCGTTGAACATCCCAACCTATGTCAATCT
CACCTTGAATGCAA-GAAGAAAGGAAGTGGAAACTTTTGTGCTCGTTATCCCAATAACTA
TATGGATTATGGTTGGTGTTTTGACTCTGATTCTGAAGCACAAGCACTAAAAGGTTTCCT
GGCAATGCCAAGGGTAATCGCC---AAGTGA-----------------------------
-----------------------------------------------
>C.cajan_44236
------------------------ATGGCTTATGTTAGGCTTGCTCC---TTTGGCTCTC
TTCTTTCTTGCCACTTC------AGTAATATTCTCGATGAAAAAGATAGAAGCAGTGGAT
TGTTCGGG---------TGCTTGTTCACCGTT--TGAGGTTCCACCATGTGG----CTCG
A---CGGATTGTCGTTGTATCCCCGTTGG---ACTATTTGTTGGTTACTGCACATATCCA
AGTGGACTT---GCATCGGTTACAAAGATGATCGTTGAACATCCCAACCTATGTCAATCT
CACCTTGAATGCAA-GAAGAAAGGAAGTGGAAACTTTTGTGCTCGTTATCCCAATAACTA
TATGGATTATGGTTGGTGTTTTGACTCTGATTCTGAAGCACAAGCACTAAAAGGTTTCCT
GGCAATGCCAAGGGTAATCGCC---AAGTGA-----------------------------
-----------------------------------------------
>C.cajan_40959
------------------------ATGGCTTGTGTTAGGCTTGCTCC---TTTGGCTCTC
TTCTTGCTTGCCACTTC------CCTATTGTTCCGGATGAAGAAAATAGAAGCAGGTGGT
AATTGTTT---------GGATAGTTTCTGTAA--TTTGTCCGCAGACTGCGG----CC--
----TTGGTTGT------------------------ACTTGTGTATTTGGTGCTTGCATC
GGCGATGGACTTGCATCTGTTGCAAAGATGGTGGAGGAACATCCTAACTTGTGTCAATCT
CATGATGAATGCGT-GAAGAAAGGAAGTGGCAACTTCTGTGCTCGTTATCTTAATCCTCG
TGTTGATTATGGCTTGTGTTTCGACTCTGATTCTCAAGGGCTGA------AAGAATTCTT
GGCAATGCCCACAATTGCCGAG---TAA--------------------------------
-----------------------------------------------
>C.cajan_39748
------------------------ATGGCTTATGTTAGGCTTGCTCC---TTTGGCTCTC
TTCTTTCTTGCCACTTC------AGTAATATTCTCGATGAAAAAGACCGAAGCAGTGGTT
TGTTCGGG---------TGTTTGTTCACCGTT--TGAGGTTCCACCATGTGG----CTCG
A---GGGATTGTCGTTGTATCCCCGTTGG---ACTATTTGTTGGTTACTGCACATATCCA
AGTGGACTT---GCATCGGTTACAAAGATGATCGTTGAACATCCCAACCTATGTCAATCT
CACCTTGAATGCAA-GAAGAAAGGAAGTGGAAACTTTTGTGCTCGTTATCCCAATAACTA
TATGGATTATGGTTGGTGTTTTGACTCTGATTCTGAAGCA------CTAAAAGGTTTCCT
GGCAATGCCAAGTGCAATCGCC---AAGTGA-----------------------------
-----------------------------------------------
>C.cajan_44235.1
------------------------ATGGCTTATGTTAGGCTTGCTCC---TTTGGCTCTC
TTCTTTCTTGCCACTTC------AGTAATATTCTCGATGAAAAAGACCGAAGCAGTGGTT
TGTTCGGG---------TGTTTGTTCACCGTT--TGAGGTTCCACCATGTGG----CTCG
A---CGGATTGTCGTTGTATCCCCGTTGG---ACTATTTGTTGGTTACTGCACATATCCA
AGTGGACTT---GCATCGGTTACAAAGATGATCGTTGAACATCCCAACCTATGTCAATCT
CACCTTGAATGCAA-GAAGAAAGGAAGTGGAAACTTTTGTGCTCGTTATCCCAATAACTA
TATGGATTATGGTTGGTGTTTTGACTCTGATTCTGAAGCACAAGCACTAAAAGGTTTCCT
GGCAATGCCAAGGGTAATCGCC---AAG--------------------------------
-----------------------------------------------
